# Supplementary material for: Secretome analysis reveals upregulated granzyme B in human androgen-repressed prostate cancer cells with mesenchymal and invasive phenotype
Source: PLoS One. 2020 Aug 7;15(8):e0237222. doi: 10.1371/journal.pone.0237222 (PMC7413421; doi:10.1371/journal.pone.0237222)
Supplement: S1 Table — (XLSX) [file pone.0237222.s001.xlsx]

## Sheet: ARCaP-M up_slimTab_GOslimterms
GOID	TERM	NUM_LIST_ANNOTATIONS	LIST_SIZE	CLUSTER_FREQUENCY	TOTAL_NUM_ANNOTATIONS	POPULATION_SIZE	GENOME_FREQUENCY	ANNOTATED_GENES
GO:0048856	anatomical structure development	14	20	0.7	5724	19769	0.2895	ALCAM, ANPEP, CTSL, CYR61, HSPG2, L1CAM, LDLR, LRP8, NPNT, PCDH1, S100A13, SDC4, SRGN, TFRC									TRUE
GO:0002376	immune system process	13	20	0.65	3108	19769	0.1572	ALCAM, ANPEP, CTSL, GZMB, L1CAM, LDLR, LNPEP, LRP8, MMP1, PSMA1, S100A13, SDC4, TFRC									TRUE
GO:0030154	cell differentiation	11	20	0.55	4043	19769	0.2045	ALCAM, ANPEP, CTSL, CYR61, HSPG2, L1CAM, LDLR, LRP8, NPNT, SDC4, TFRC									TRUE
GO:0007165	signal transduction	9	20	0.45	6052	19769	0.3061	ALCAM, CYR61, GZMB, LNPEP, LRP8, MMP1, NPNT, S100A13, SRGN									TRUE
GO:0006810	transport	9	20	0.45	5144	19769	0.2602	ANPEP, GZMB, HSPG2, LDLR, LRP8, S100A13, SDC4, SRGN, TFRC									TRUE
GO:0016192	vesicle-mediated transport	8	20	0.4	2125	19769	0.1075	ANPEP, HSPG2, LDLR, LRP8, S100A13, SDC4, SRGN, TFRC									TRUE
GO:0009056	catabolic process	8	20	0.4	2554	19769	0.1292	ANPEP, CTSL, HSPG2, LDLR, LNPEP, MMP1, PSMA1, SDC4									TRUE
GO:0007155	cell adhesion	7	20	0.35	1387	19769	0.0702	ALCAM, CYR61, L1CAM, NPNT, PCDH1, SDC4, TFRC									TRUE
GO:0006950	response to stress	7	20	0.35	3899	19769	0.1972	CYR61, GZMB, HSPG2, LDLR, LRP8, PSMA1, SDC4									TRUE
GO:0009058	biosynthetic process	6	20	0.3	6211	19769	0.3142	CYR61, HSPG2, LDLR, LRP8, NPNT, SDC4									FALSE
GO:0034641	cellular nitrogen compound metabolic process	6	20	0.3	6518	19769	0.3297	ANPEP, CYR61, LNPEP, LRP8, NPNT, TFRC									FALSE
GO:0006629	lipid metabolic process	6	20	0.3	1434	19769	0.0725	CYR61, HSPG2, LDLR, LRP8, SDC4, SERPINA6									TRUE
GO:0006464	cellular protein modification process	6	20	0.3	4080	19769	0.2064	CYR61, LNPEP, LRP8, NPNT, PSMA1, SDC4									TRUE
GO:0030198	extracellular matrix organization	5	20	0.25	355	19769	0.018	CTSL, CYR61, HSPG2, MMP1, NPNT									TRUE
GO:0008219	cell death	5	20	0.25	2161	19769	0.1093	CTSL, CYR61, GZMB, LRP8, SRGN									TRUE
GO:0040011	locomotion	5	20	0.25	1828	19769	0.0925	ALCAM, CYR61, L1CAM, MMP1, SDC4									TRUE
GO:0048646	anatomical structure formation involved in morphogenesis	4	20	0.2	1067	19769	0.054	ANPEP, CYR61, HSPG2, SDC4									TRUE
GO:0008283	cell proliferation	4	20	0.2	1985	19769	0.1004	CYR61, S100A13, SDC4, TFRC									TRUE
GO:0044403	symbiont process	4	20	0.2	781	19769	0.0395	ANPEP, LDLR, MMP1, TFRC									TRUE
GO:0048870	cell motility	4	20	0.2	1602	19769	0.081	CYR61, L1CAM, MMP1, SDC4									TRUE
GO:0000902	cell morphogenesis	4	20	0.2	1012	19769	0.0512	ALCAM, L1CAM, LRP8, S100A13									TRUE
GO:0007267	cell-cell signaling	4	20	0.2	1582	19769	0.08	LNPEP, LRP8, PCDH1, SRGN									TRUE
GO:0042592	homeostatic process	3	20	0.15	1842	19769	0.0932	LDLR, LNPEP, TFRC									TRUE
GO:0061024	membrane organization	3	20	0.15	887	19769	0.0449	GZMB, LDLR, TFRC									TRUE
GO:0000003	reproduction	2	20	0.1	1417	19769	0.0717	CYR61, LNPEP									TRUE
GO:0022607	cellular component assembly	2	20	0.1	2972	19769	0.1503	MMP1, SDC4									FALSE
GO:0009790	embryo development	2	20	0.1	980	19769	0.0496	CYR61, SDC4									TRUE
GO:0040007	growth	2	20	0.1	958	19769	0.0485	ALCAM, L1CAM									TRUE
GO:0006259	DNA metabolic process	1	20	0.05	1016	19769	0.0514	TFRC									FALSE
GO:0050877	nervous system process	1	20	0.05	1428	19769	0.0722	LDLR									FALSE
GO:0065003	protein-containing complex assembly	1	20	0.05	1869	19769	0.0945	MMP1									FALSE
GO:0007005	mitochondrion organization	1	20	0.05	521	19769	0.0264	GZMB									TRUE
GO:0007010	cytoskeleton organization	1	20	0.05	1305	19769	0.066	SDC4									FALSE
GO:0044281	small molecule metabolic process	1	20	0.05	2024	19769	0.1024	LDLR									FALSE
GO:0034330	cell junction organization	1	20	0.05	287	19769	0.0145	SDC4									TRUE
GO:0051604	protein maturation	1	20	0.05	389	19769	0.0197	SRGN									TRUE
GO:0021700	developmental maturation	0	20	0	276	19769	0.014	none									FALSE
GO:0022618	ribonucleoprotein complex assembly	0	20	0	238	19769	0.012	none									FALSE
GO:0006914	autophagy	0	20	0	476	19769	0.0241	none									FALSE
GO:0071554	cell wall organization or biogenesis	0	20	0	4	19769	0.0002	none									FALSE
GO:0006457	protein folding	0	20	0	224	19769	0.0113	none									FALSE
GO:0006605	protein targeting	0	20	0	422	19769	0.0213	none									FALSE
GO:0071941	nitrogen cycle metabolic process	0	20	0	13	19769	0.0007	none									FALSE
GO:0006520	cellular amino acid metabolic process	0	20	0	336	19769	0.017	none									FALSE
GO:0006091	generation of precursor metabolites and energy	0	20	0	479	19769	0.0242	none									FALSE
GO:0006412	translation	0	20	0	640	19769	0.0324	none									FALSE
GO:0032196	transposition	0	20	0	30	19769	0.0015	none									FALSE
GO:0019748	secondary metabolic process	0	20	0	64	19769	0.0032	none									FALSE
GO:0015979	photosynthesis	0	20	0	0	19769	0	none									FALSE
GO:0006790	sulfur compound metabolic process	0	20	0	367	19769	0.0186	none									FALSE
GO:0000278	mitotic cell cycle	0	20	0	923	19769	0.0467	none									FALSE
GO:0007059	chromosome segregation	0	20	0	316	19769	0.016	none									FALSE
GO:0042254	ribosome biogenesis	0	20	0	290	19769	0.0147	none									FALSE
GO:0007009	plasma membrane organization	0	20	0	91	19769	0.0046	none									FALSE
GO:0005975	carbohydrate metabolic process	0	20	0	587	19769	0.0297	none									FALSE
GO:0051186	cofactor metabolic process	0	20	0	559	19769	0.0283	none									FALSE
GO:0006397	mRNA processing	0	20	0	505	19769	0.0255	none									FALSE
GO:0007568	aging	0	20	0	306	19769	0.0155	none									FALSE
GO:0006913	nucleocytoplasmic transport	0	20	0	325	19769	0.0164	none									FALSE
GO:0051301	cell division	0	20	0	591	19769	0.0299	none									FALSE
GO:0003013	circulatory system process	0	20	0	491	19769	0.0248	none									FALSE
GO:0140014	mitotic nuclear division	0	20	0	279	19769	0.0141	none									FALSE
GO:0030705	cytoskeleton-dependent intracellular transport	0	20	0	175	19769	0.0089	none									FALSE
GO:0034655	nucleobase-containing compound catabolic process	0	20	0	560	19769	0.0283	none									FALSE
GO:0055085	transmembrane transport	0	20	0	1549	19769	0.0784	none									FALSE
GO:0006399	tRNA metabolic process	0	20	0	195	19769	0.0099	none									FALSE
GO:0051276	chromosome organization	0	20	0	1176	19769	0.0595	none									FALSE
GO:0007034	vacuolar transport	0	20	0	137	19769	0.0069	none									FALSE
GO:0043473	pigmentation	0	20	0	96	19769	0.0049	none									FALSE
GO:0007049	cell cycle	0	20	0	1759	19769	0.089	none									FALSE
																	FALSE

## Sheet: ARCaP-M up String enrichment
#pathway ID	pathway description	observed gene count	false discovery rate	matching proteins in your network (IDs)	matching proteins in your network (labels)
GO:0002376	immune system process	12	0.00053	ENSP00000216341,ENSP00000231368,ENSP00000300060,ENSP00000305988,ENSP00000322788,ENSP00000345344,ENSP00000353224,ENSP00000354532,ENSP00000357688,ENSP00000359077,ENSP00000361818,ENSP00000414359	ALCAM,ANPEP,CTSL,GZMB,L1CAM,LNPEP,MMP1,PNP,PSMA1,S100A13,SDC4,TFRC
GO:1901565	organonitrogen compound catabolic process	8	0.0013	ENSP00000231368,ENSP00000300060,ENSP00000345344,ENSP00000354532,ENSP00000361818,ENSP00000363827,ENSP00000414359,ENSP00000454071	ANPEP,CTSL,HSPG2,LDLR,LNPEP,PNP,PSMA1,SDC4
GO:0050793	regulation of developmental process	11	0.0021	ENSP00000242465,ENSP00000303634,ENSP00000345344,ENSP00000353224,ENSP00000354532,ENSP00000357688,ENSP00000359077,ENSP00000363827,ENSP00000389252,ENSP00000398736,ENSP00000454071	CTSL,CYR61,HSPG2,L1CAM,LDLR,LRP8,NPNT,PNP,S100A13,SRGN,TFRC
GO:0030198	extracellular matrix organization	5	0.0028	ENSP00000322788,ENSP00000345344,ENSP00000363827,ENSP00000389252,ENSP00000398736	CTSL,CYR61,HSPG2,MMP1,NPNT
GO:0006508	proteolysis	8	0.0029	ENSP00000216341,ENSP00000231368,ENSP00000242465,ENSP00000300060,ENSP00000303634,ENSP00000322788,ENSP00000345344,ENSP00000414359	ANPEP,CTSL,GZMB,LNPEP,LRP8,MMP1,PSMA1,SRGN
GO:0008626	granzyme-mediated apoptotic signaling pathway	2	0.0036	ENSP00000216341,ENSP00000242465	GZMB,SRGN
GO:1905907	negative regulation of amyloid fibril formation	2	0.0036	ENSP00000363827,ENSP00000454071	HSPG2,LDLR
GO:0045785	positive regulation of cell adhesion	5	0.0039	ENSP00000353224,ENSP00000354532,ENSP00000361818,ENSP00000389252,ENSP00000398736	CYR61,NPNT,PNP,SDC4,TFRC
GO:0009056	catabolic process	9	0.0043	ENSP00000231368,ENSP00000300060,ENSP00000322788,ENSP00000345344,ENSP00000354532,ENSP00000361818,ENSP00000363827,ENSP00000414359,ENSP00000454071	ANPEP,CTSL,HSPG2,LDLR,LNPEP,MMP1,PNP,PSMA1,SDC4
GO:0050896	response to stimulus	17	0.0043	ENSP00000216341,ENSP00000231368,ENSP00000242465,ENSP00000300060,ENSP00000303634,ENSP00000305988,ENSP00000322788,ENSP00000345344,ENSP00000353224,ENSP00000354532,ENSP00000357688,ENSP00000359077,ENSP00000361818,ENSP00000363827,ENSP00000389252,ENSP00000398736,ENSP00000454071	ALCAM,ANPEP,CTSL,CYR61,GZMB,HSPG2,L1CAM,LDLR,LNPEP,LRP8,MMP1,NPNT,PNP,S100A13,SDC4,SRGN,TFRC
GO:2000026	regulation of multicellular organismal development	9	0.0043	ENSP00000242465,ENSP00000303634,ENSP00000345344,ENSP00000353224,ENSP00000354532,ENSP00000359077,ENSP00000363827,ENSP00000398736,ENSP00000454071	CTSL,CYR61,HSPG2,L1CAM,LDLR,LRP8,PNP,SRGN,TFRC
GO:0006898	receptor-mediated endocytosis	4	0.0044	ENSP00000303634,ENSP00000353224,ENSP00000363827,ENSP00000454071	HSPG2,LDLR,LRP8,TFRC
GO:0051179	localization	14	0.0048	ENSP00000216341,ENSP00000242465,ENSP00000300060,ENSP00000303634,ENSP00000322788,ENSP00000353224,ENSP00000354532,ENSP00000357688,ENSP00000359077,ENSP00000361818,ENSP00000363827,ENSP00000389252,ENSP00000398736,ENSP00000454071	ANPEP,CYR61,GZMB,HSPG2,L1CAM,LDLR,LRP8,MMP1,NPNT,PNP,S100A13,SDC4,SRGN,TFRC
GO:0001523	retinoid metabolic process	3	0.0067	ENSP00000303634,ENSP00000361818,ENSP00000363827	HSPG2,LRP8,SDC4
GO:0046718	viral entry into host cell	3	0.007	ENSP00000300060,ENSP00000353224,ENSP00000454071	ANPEP,LDLR,TFRC
GO:0010811	positive regulation of cell-substrate adhesion	3	0.008	ENSP00000361818,ENSP00000389252,ENSP00000398736	CYR61,NPNT,SDC4
GO:0016192	vesicle-mediated transport	8	0.008	ENSP00000242465,ENSP00000300060,ENSP00000303634,ENSP00000353224,ENSP00000354532,ENSP00000357688,ENSP00000363827,ENSP00000454071	ANPEP,HSPG2,LDLR,LRP8,PNP,S100A13,SRGN,TFRC
GO:0032501	multicellular organismal process	15	0.008	ENSP00000231368,ENSP00000242465,ENSP00000287008,ENSP00000300060,ENSP00000303634,ENSP00000305988,ENSP00000353224,ENSP00000354532,ENSP00000357688,ENSP00000359077,ENSP00000361818,ENSP00000363827,ENSP00000389252,ENSP00000398736,ENSP00000454071	ALCAM,ANPEP,CYR61,HSPG2,L1CAM,LDLR,LNPEP,LRP8,NPNT,PCDH1,PNP,S100A13,SDC4,SRGN,TFRC
GO:0048731	system development	12	0.008	ENSP00000242465,ENSP00000287008,ENSP00000300060,ENSP00000303634,ENSP00000305988,ENSP00000353224,ENSP00000359077,ENSP00000361818,ENSP00000363827,ENSP00000389252,ENSP00000398736,ENSP00000454071	ALCAM,ANPEP,CYR61,HSPG2,L1CAM,LDLR,LRP8,NPNT,PCDH1,SDC4,SRGN,TFRC
GO:0051128	regulation of cellular component organization	9	0.008	ENSP00000216341,ENSP00000303634,ENSP00000322788,ENSP00000357688,ENSP00000359077,ENSP00000361818,ENSP00000363827,ENSP00000398736,ENSP00000454071	CYR61,GZMB,HSPG2,L1CAM,LDLR,LRP8,MMP1,S100A13,SDC4
GO:0051239	regulation of multicellular organismal process	10	0.008	ENSP00000242465,ENSP00000303634,ENSP00000345344,ENSP00000353224,ENSP00000354532,ENSP00000359077,ENSP00000363827,ENSP00000389252,ENSP00000398736,ENSP00000454071	CTSL,CYR61,HSPG2,L1CAM,LDLR,LRP8,NPNT,PNP,SRGN,TFRC
GO:0009057	macromolecule catabolic process	6	0.0106	ENSP00000231368,ENSP00000345344,ENSP00000361818,ENSP00000363827,ENSP00000414359,ENSP00000454071	CTSL,HSPG2,LDLR,LNPEP,PSMA1,SDC4
GO:0035239	tube morphogenesis	5	0.0106	ENSP00000300060,ENSP00000361818,ENSP00000363827,ENSP00000389252,ENSP00000398736	ANPEP,CYR61,HSPG2,NPNT,SDC4
GO:1901564	organonitrogen compound metabolic process	13	0.013	ENSP00000216341,ENSP00000231368,ENSP00000242465,ENSP00000300060,ENSP00000303634,ENSP00000322788,ENSP00000345344,ENSP00000354532,ENSP00000361818,ENSP00000363827,ENSP00000398736,ENSP00000414359,ENSP00000454071	ANPEP,CTSL,CYR61,GZMB,HSPG2,LDLR,LNPEP,LRP8,MMP1,PNP,PSMA1,SDC4,SRGN
GO:0042129	regulation of T cell proliferation	3	0.0146	ENSP00000353224,ENSP00000354532,ENSP00000361818	PNP,SDC4,TFRC
GO:0043171	peptide catabolic process	2	0.0148	ENSP00000231368,ENSP00000300060	ANPEP,LNPEP
GO:0050794	regulation of cellular process	18	0.0167	ENSP00000216341,ENSP00000231368,ENSP00000242465,ENSP00000300060,ENSP00000303634,ENSP00000305988,ENSP00000322788,ENSP00000342850,ENSP00000345344,ENSP00000353224,ENSP00000354532,ENSP00000357688,ENSP00000359077,ENSP00000361818,ENSP00000363827,ENSP00000389252,ENSP00000398736,ENSP00000454071	ALCAM,ANPEP,CTSL,CYR61,GZMB,HSPG2,L1CAM,LDLR,LNPEP,LRP8,MMP1,NPNT,PNP,S100A13,SDC4,SERPINA6,SRGN,TFRC
GO:0051240	positive regulation of multicellular organismal process	7	0.0167	ENSP00000303634,ENSP00000353224,ENSP00000354532,ENSP00000359077,ENSP00000389252,ENSP00000398736,ENSP00000454071	CYR61,L1CAM,LDLR,LRP8,NPNT,PNP,TFRC
GO:0019058	viral life cycle	3	0.0168	ENSP00000300060,ENSP00000353224,ENSP00000454071	ANPEP,LDLR,TFRC
GO:0007275	multicellular organism development	12	0.0171	ENSP00000242465,ENSP00000287008,ENSP00000300060,ENSP00000303634,ENSP00000305988,ENSP00000353224,ENSP00000359077,ENSP00000361818,ENSP00000363827,ENSP00000389252,ENSP00000398736,ENSP00000454071	ALCAM,ANPEP,CYR61,HSPG2,L1CAM,LDLR,LRP8,NPNT,PCDH1,SDC4,SRGN,TFRC
GO:0030574	collagen catabolic process	2	0.0177	ENSP00000322788,ENSP00000345344	CTSL,MMP1
GO:0051130	positive regulation of cellular component organization	6	0.0177	ENSP00000216341,ENSP00000303634,ENSP00000322788,ENSP00000359077,ENSP00000361818,ENSP00000454071	GZMB,L1CAM,LDLR,LRP8,MMP1,SDC4
GO:0098609	cell-cell adhesion	4	0.0178	ENSP00000287008,ENSP00000305988,ENSP00000389252,ENSP00000398736	ALCAM,CYR61,NPNT,PCDH1
GO:1901136	carbohydrate derivative catabolic process	3	0.0178	ENSP00000354532,ENSP00000361818,ENSP00000363827	HSPG2,PNP,SDC4
GO:0030278	regulation of ossification	3	0.0187	ENSP00000242465,ENSP00000389252,ENSP00000398736	CYR61,NPNT,SRGN
GO:0030154	cell differentiation	10	0.021	ENSP00000300060,ENSP00000303634,ENSP00000305988,ENSP00000353224,ENSP00000359077,ENSP00000361818,ENSP00000363827,ENSP00000389252,ENSP00000398736,ENSP00000454071	ALCAM,ANPEP,CYR61,HSPG2,L1CAM,LDLR,LRP8,NPNT,SDC4,TFRC
GO:0042221	response to chemical	11	0.021	ENSP00000303634,ENSP00000305988,ENSP00000322788,ENSP00000345344,ENSP00000353224,ENSP00000354532,ENSP00000357688,ENSP00000359077,ENSP00000389252,ENSP00000398736,ENSP00000454071	ALCAM,CTSL,CYR61,L1CAM,LDLR,LRP8,MMP1,NPNT,PNP,S100A13,TFRC
GO:0050663	cytokine secretion	2	0.021	ENSP00000354532,ENSP00000357688	PNP,S100A13
GO:0019538	protein metabolic process	11	0.0211	ENSP00000216341,ENSP00000231368,ENSP00000242465,ENSP00000300060,ENSP00000303634,ENSP00000322788,ENSP00000345344,ENSP00000363827,ENSP00000398736,ENSP00000414359,ENSP00000454071	ANPEP,CTSL,CYR61,GZMB,HSPG2,LDLR,LNPEP,LRP8,MMP1,PSMA1,SRGN
GO:0035295	tube development	5	0.0211	ENSP00000300060,ENSP00000361818,ENSP00000363827,ENSP00000389252,ENSP00000398736	ANPEP,CYR61,HSPG2,NPNT,SDC4
GO:0045595	regulation of cell differentiation	7	0.0211	ENSP00000303634,ENSP00000345344,ENSP00000354532,ENSP00000359077,ENSP00000389252,ENSP00000398736,ENSP00000454071	CTSL,CYR61,L1CAM,LDLR,LRP8,NPNT,PNP
GO:0002694	regulation of leukocyte activation	4	0.0224	ENSP00000353224,ENSP00000354532,ENSP00000361818,ENSP00000454071	LDLR,PNP,SDC4,TFRC
GO:0065008	regulation of biological quality	10	0.0224	ENSP00000216341,ENSP00000231368,ENSP00000242465,ENSP00000300060,ENSP00000303634,ENSP00000342850,ENSP00000353224,ENSP00000357688,ENSP00000359077,ENSP00000454071	ANPEP,GZMB,L1CAM,LDLR,LNPEP,LRP8,S100A13,SERPINA6,SRGN,TFRC
GO:0007155	cell adhesion	5	0.0236	ENSP00000287008,ENSP00000305988,ENSP00000359077,ENSP00000389252,ENSP00000398736	ALCAM,CYR61,L1CAM,NPNT,PCDH1
GO:0051094	positive regulation of developmental process	6	0.0236	ENSP00000303634,ENSP00000353224,ENSP00000354532,ENSP00000359077,ENSP00000389252,ENSP00000398736	CYR61,L1CAM,LRP8,NPNT,PNP,TFRC
GO:0016043	cellular component organization	12	0.0251	ENSP00000216341,ENSP00000242465,ENSP00000305988,ENSP00000322788,ENSP00000345344,ENSP00000353224,ENSP00000359077,ENSP00000361818,ENSP00000363827,ENSP00000389252,ENSP00000398736,ENSP00000454071	ALCAM,CTSL,CYR61,GZMB,HSPG2,L1CAM,LDLR,MMP1,NPNT,SDC4,SRGN,TFRC
GO:0022617	extracellular matrix disassembly	2	0.0257	ENSP00000322788,ENSP00000345344	CTSL,MMP1
GO:0045669	positive regulation of osteoblast differentiation	2	0.0257	ENSP00000389252,ENSP00000398736	CYR61,NPNT
GO:0045597	positive regulation of cell differentiation	5	0.0278	ENSP00000303634,ENSP00000354532,ENSP00000359077,ENSP00000389252,ENSP00000398736	CYR61,L1CAM,LRP8,NPNT,PNP
GO:0006027	glycosaminoglycan catabolic process	2	0.028	ENSP00000361818,ENSP00000363827	HSPG2,SDC4
GO:0016032	viral process	4	0.0338	ENSP00000300060,ENSP00000322788,ENSP00000353224,ENSP00000454071	ANPEP,LDLR,MMP1,TFRC
GO:0009653	anatomical structure morphogenesis	7	0.0359	ENSP00000300060,ENSP00000305988,ENSP00000359077,ENSP00000361818,ENSP00000363827,ENSP00000389252,ENSP00000398736	ALCAM,ANPEP,CYR61,HSPG2,L1CAM,NPNT,SDC4
GO:0046889	positive regulation of lipid biosynthetic process	2	0.0359	ENSP00000398736,ENSP00000454071	CYR61,LDLR
GO:1903037	regulation of leukocyte cell-cell adhesion	3	0.037	ENSP00000353224,ENSP00000354532,ENSP00000361818	PNP,SDC4,TFRC
GO:0030163	protein catabolic process	4	0.0415	ENSP00000231368,ENSP00000345344,ENSP00000414359,ENSP00000454071	CTSL,LDLR,LNPEP,PSMA1
GO:0001525	angiogenesis	3	0.0425	ENSP00000300060,ENSP00000363827,ENSP00000398736	ANPEP,CYR61,HSPG2
GO:0050900	leukocyte migration	3	0.0425	ENSP00000322788,ENSP00000359077,ENSP00000361818	L1CAM,MMP1,SDC4
GO:0002443	leukocyte mediated immunity	4	0.0433	ENSP00000216341,ENSP00000300060,ENSP00000354532,ENSP00000357688	ANPEP,GZMB,PNP,S100A13
GO:0001657	ureteric bud development	2	0.0435	ENSP00000361818,ENSP00000389252	NPNT,SDC4
GO:0006955	immune response	6	0.0436	ENSP00000216341,ENSP00000300060,ENSP00000305988,ENSP00000345344,ENSP00000354532,ENSP00000357688	ALCAM,ANPEP,CTSL,GZMB,PNP,S100A13
GO:0001823	mesonephros development	2	0.045	ENSP00000361818,ENSP00000389252	NPNT,SDC4
GO:0042102	positive regulation of T cell proliferation	2	0.045	ENSP00000353224,ENSP00000354532	PNP,TFRC
GO:0048522	positive regulation of cellular process	11	0.045	ENSP00000216341,ENSP00000303634,ENSP00000322788,ENSP00000353224,ENSP00000354532,ENSP00000357688,ENSP00000359077,ENSP00000361818,ENSP00000389252,ENSP00000398736,ENSP00000454071	CYR61,GZMB,L1CAM,LDLR,LRP8,MMP1,NPNT,PNP,S100A13,SDC4,TFRC
GO:1902903	regulation of supramolecular fiber organization	3	0.045	ENSP00000361818,ENSP00000363827,ENSP00000454071	HSPG2,LDLR,SDC4

## Sheet: ARCaP-E up_slimTab_GOslimterms
GOID	TERM	NUM_LIST_ANNOTATIONS	LIST_SIZE	CLUSTER_FREQUENCY	TOTAL_NUM_ANNOTATIONS	POPULATION_SIZE	GENOME_FREQUENCY	ANNOTATED_GENES
GO:0030154	cell differentiation	11	16	0.6875	4043	19769	0.2045	AGRN, APOE, BCHE, GSTP1, HIST1H4A, NAGLU, NRCAM, S100A4, SERPINE1, SERPINF1, SPP1								TRUE
GO:0048856	anatomical structure development	11	16	0.6875	5724	19769	0.2895	AGRN, APOE, BCHE, GSTP1, HIST1H4A, NAGLU, NRCAM, S100A4, SERPINE1, SERPINF1, SPP1								TRUE
GO:0009058	biosynthetic process	7	16	0.4375	6211	19769	0.3142	AGRN, APOE, GSTP1, HEXA, HIST1H4A, SERPINE1, SPP1								TRUE
GO:0006950	response to stress	7	16	0.4375	3899	19769	0.1972	APOE, C1S, GSTP1, HIST1H4A, SERPINE1, SERPINF1, SPP1								TRUE
GO:0042592	homeostatic process	6	16	0.375	1842	19769	0.0932	ALDH1A1, APOE, GSTP1, HIST1H4A, SERPINF1, SPP1								TRUE
GO:0007165	signal transduction	6	16	0.375	6052	19769	0.3061	AGRN, APOE, GSTP1, S100A4, SERPINE1, SPP1								TRUE
GO:0034641	cellular nitrogen compound metabolic process	6	16	0.375	6518	19769	0.3297	AGRN, APOE, GSTP1, HIST1H4A, SERPINE1, SPP1								TRUE
GO:0006629	lipid metabolic process	6	16	0.375	1434	19769	0.0725	AGRN, ALDH1A1, APOE, GSTP1, HEXA, SPP1								TRUE
GO:0009056	catabolic process	6	16	0.375	2554	19769	0.1292	AGRN, ALDH1A1, APOE, HEXA, NAGLU, SPP1								TRUE
GO:0002376	immune system process	5	16	0.3125	3108	19769	0.1572	APOE, C1S, GSTP1, HIST1H4A, SERPINE1								TRUE
GO:0048870	cell motility	5	16	0.3125	1602	19769	0.081	APOE, GSTP1, NRCAM, SERPINE1, SERPINF1								TRUE
GO:0040011	locomotion	5	16	0.3125	1828	19769	0.0925	APOE, GSTP1, NRCAM, SERPINE1, SERPINF1								TRUE
GO:0050877	nervous system process	4	16	0.25	1428	19769	0.0722	APOE, BCHE, NRCAM, SERPINF1								TRUE
GO:0022607	cellular component assembly	4	16	0.25	2972	19769	0.1503	AGRN, APOE, HIST1H4A, NRCAM								TRUE
GO:0044281	small molecule metabolic process	4	16	0.25	2024	19769	0.1024	ALDH1A1, APOE, GSTP1, HEXA								TRUE
GO:0008283	cell proliferation	4	16	0.25	1985	19769	0.1004	APOE, BCHE, GSTP1, SERPINF1								TRUE
GO:0006810	transport	4	16	0.25	5144	19769	0.2602	APOE, GSTP1, SERPINE1, SPP1								FALSE
GO:0008219	cell death	4	16	0.25	2161	19769	0.1093	APOE, GSTP1, SERPINE1, SERPINF1								TRUE
GO:0040007	growth	4	16	0.25	958	19769	0.0485	AGRN, APOE, NRCAM, SPP1								TRUE
GO:0007155	cell adhesion	3	16	0.1875	1387	19769	0.0702	NRCAM, SERPINE1, SPP1								TRUE
GO:0030198	extracellular matrix organization	3	16	0.1875	355	19769	0.018	AGRN, SERPINE1, SPP1								TRUE
GO:0048646	anatomical structure formation involved in morphogenesis	3	16	0.1875	1067	19769	0.054	NRCAM, SERPINE1, SERPINF1								TRUE
GO:0016192	vesicle-mediated transport	3	16	0.1875	2125	19769	0.1075	APOE, GSTP1, SERPINE1								TRUE
GO:0000902	cell morphogenesis	3	16	0.1875	1012	19769	0.0512	APOE, NRCAM, SPP1								TRUE
GO:0007267	cell-cell signaling	3	16	0.1875	1582	19769	0.08	APOE, BCHE, SPP1								TRUE
GO:0061024	membrane organization	3	16	0.1875	887	19769	0.0449	AGRN, APOE, NRCAM								TRUE
GO:0006464	cellular protein modification process	3	16	0.1875	4080	19769	0.2064	APOE, GSTP1, SPP1								FALSE
GO:0000003	reproduction	2	16	0.125	1417	19769	0.0717	SERPINF1, SPP1								TRUE
GO:0021700	developmental maturation	2	16	0.125	276	19769	0.014	AGRN, NRCAM								TRUE
GO:0065003	protein-containing complex assembly	2	16	0.125	1869	19769	0.0945	APOE, HIST1H4A								TRUE
GO:0007010	cytoskeleton organization	2	16	0.125	1305	19769	0.066	AGRN, APOE								TRUE
GO:0006790	sulfur compound metabolic process	2	16	0.125	367	19769	0.0186	GSTP1, HEXA								TRUE
GO:0005975	carbohydrate metabolic process	2	16	0.125	587	19769	0.0297	ALDH1A1, HEXA								TRUE
GO:0007568	aging	2	16	0.125	306	19769	0.0155	SERPINE1, SERPINF1								TRUE
GO:0051604	protein maturation	2	16	0.125	389	19769	0.0197	C1S, SERPINE1								TRUE
GO:0006259	DNA metabolic process	1	16	0.0625	1016	19769	0.0514	HIST1H4A								TRUE
GO:0006091	generation of precursor metabolites and energy	1	16	0.0625	479	19769	0.0242	ALDH1A1								TRUE
GO:0009790	embryo development	1	16	0.0625	980	19769	0.0496	NAGLU								TRUE
GO:0044403	symbiont process	1	16	0.0625	781	19769	0.0395	APOE								TRUE
GO:0051186	cofactor metabolic process	1	16	0.0625	559	19769	0.0283	GSTP1								TRUE
GO:0051276	chromosome organization	1	16	0.0625	1176	19769	0.0595	HIST1H4A								TRUE
GO:0003013	circulatory system process	1	16	0.0625	491	19769	0.0248	APOE								TRUE
GO:0022618	ribonucleoprotein complex assembly	0	16	0	238	19769	0.012	none
GO:0006914	autophagy	0	16	0	476	19769	0.0241	none
GO:0071554	cell wall organization or biogenesis	0	16	0	4	19769	0.0002	none
GO:0006457	protein folding	0	16	0	224	19769	0.0113	none
GO:0006605	protein targeting	0	16	0	422	19769	0.0213	none
GO:0071941	nitrogen cycle metabolic process	0	16	0	13	19769	0.0007	none
GO:0006520	cellular amino acid metabolic process	0	16	0	336	19769	0.017	none
GO:0007005	mitochondrion organization	0	16	0	521	19769	0.0264	none
GO:0006412	translation	0	16	0	640	19769	0.0324	none
GO:0032196	transposition	0	16	0	30	19769	0.0015	none
GO:0019748	secondary metabolic process	0	16	0	64	19769	0.0032	none
GO:0015979	photosynthesis	0	16	0	0	19769	0	none
GO:0000278	mitotic cell cycle	0	16	0	923	19769	0.0467	none
GO:0007059	chromosome segregation	0	16	0	316	19769	0.016	none
GO:0042254	ribosome biogenesis	0	16	0	290	19769	0.0147	none
GO:0007009	plasma membrane organization	0	16	0	91	19769	0.0046	none
GO:0006397	mRNA processing	0	16	0	505	19769	0.0255	none
GO:0006913	nucleocytoplasmic transport	0	16	0	325	19769	0.0164	none
GO:0051301	cell division	0	16	0	591	19769	0.0299	none
GO:0140014	mitotic nuclear division	0	16	0	279	19769	0.0141	none
GO:0030705	cytoskeleton-dependent intracellular transport	0	16	0	175	19769	0.0089	none
GO:0034655	nucleobase-containing compound catabolic process	0	16	0	560	19769	0.0283	none
GO:0055085	transmembrane transport	0	16	0	1549	19769	0.0784	none
GO:0006399	tRNA metabolic process	0	16	0	195	19769	0.0099	none
GO:0034330	cell junction organization	0	16	0	287	19769	0.0145	none
GO:0007034	vacuolar transport	0	16	0	137	19769	0.0069	none
GO:0043473	pigmentation	0	16	0	96	19769	0.0049	none
GO:0007049	cell cycle	0	16	0	1759	19769	0.089	none

## Sheet: ARCaP-E up String enrichment
#pathway ID	pathway description	observed gene count	false discovery rate	matching proteins in your network (IDs)	matching proteins in your network (labels)
GO:0032102	negative regulation of response to external stimulus	6	9.76e-05	ENSP00000223095,ENSP00000252486,ENSP00000254722,ENSP00000265371,ENSP00000378517,ENSP00000381607	APOE,GSTP1,NRP1,SERPINE1,SERPINF1,SPP1
GO:0007399	nervous system development	10	0.00053	ENSP00000225927,ENSP00000252486,ENSP00000254722,ENSP00000264381,ENSP00000265371,ENSP00000299427,ENSP00000368314,ENSP00000368678,ENSP00000378517,ENSP00000381607	AGRN,APOE,BCHE,GSTP1,NAGLU,NRCAM,NRP1,SERPINF1,SPP1,TPP1
GO:0022008	neurogenesis	9	0.00053	ENSP00000225927,ENSP00000252486,ENSP00000254722,ENSP00000264381,ENSP00000265371,ENSP00000368314,ENSP00000368678,ENSP00000378517,ENSP00000381607	AGRN,APOE,BCHE,GSTP1,NAGLU,NRCAM,NRP1,SERPINF1,SPP1
GO:0032101	regulation of response to external stimulus	7	0.00053	ENSP00000223095,ENSP00000252486,ENSP00000254722,ENSP00000265371,ENSP00000378517,ENSP00000381607,ENSP00000385035	APOE,C1S,GSTP1,NRP1,SERPINE1,SERPINF1,SPP1
GO:0040013	negative regulation of locomotion	5	0.00053	ENSP00000223095,ENSP00000252486,ENSP00000254722,ENSP00000265371,ENSP00000381607	APOE,GSTP1,NRP1,SERPINE1,SERPINF1
GO:0048638	regulation of developmental growth	5	0.00053	ENSP00000252486,ENSP00000265371,ENSP00000368314,ENSP00000368678,ENSP00000378517	AGRN,APOE,NRCAM,NRP1,SPP1
GO:0048869	cellular developmental process	12	0.00053	ENSP00000223095,ENSP00000225927,ENSP00000252486,ENSP00000254722,ENSP00000264381,ENSP00000265371,ENSP00000299427,ENSP00000357705,ENSP00000368314,ENSP00000368678,ENSP00000378517,ENSP00000381607	AGRN,APOE,BCHE,GSTP1,NAGLU,NRCAM,NRP1,S100A4,SERPINE1,SERPINF1,SPP1,TPP1
GO:0051271	negative regulation of cellular component movement	5	0.00053	ENSP00000223095,ENSP00000252486,ENSP00000254722,ENSP00000265371,ENSP00000381607	APOE,GSTP1,NRP1,SERPINE1,SERPINF1
GO:0061387	regulation of extent of cell growth	4	0.00053	ENSP00000252486,ENSP00000265371,ENSP00000368314,ENSP00000378517	APOE,NRCAM,NRP1,SPP1
GO:0065008	regulation of biological quality	12	0.00053	ENSP00000223095,ENSP00000252486,ENSP00000254722,ENSP00000264381,ENSP00000265371,ENSP00000297785,ENSP00000299427,ENSP00000368314,ENSP00000368678,ENSP00000378517,ENSP00000381607,ENSP00000479106	AGRN,ALDH1A1,APOE,BCHE,GSTP1,HIST1H4A,NRCAM,NRP1,SERPINE1,SERPINF1,SPP1,TPP1
GO:0048699	generation of neurons	8	0.0007	ENSP00000225927,ENSP00000252486,ENSP00000254722,ENSP00000264381,ENSP00000265371,ENSP00000368314,ENSP00000368678,ENSP00000378517	AGRN,APOE,BCHE,NAGLU,NRCAM,NRP1,SERPINF1,SPP1
GO:0048731	system development	12	0.0007	ENSP00000223095,ENSP00000225927,ENSP00000252486,ENSP00000254722,ENSP00000264381,ENSP00000265371,ENSP00000299427,ENSP00000357705,ENSP00000368314,ENSP00000368678,ENSP00000378517,ENSP00000381607	AGRN,APOE,BCHE,GSTP1,NAGLU,NRCAM,NRP1,S100A4,SERPINE1,SERPINF1,SPP1,TPP1
GO:0050727	regulation of inflammatory response	5	0.0007	ENSP00000223095,ENSP00000252486,ENSP00000254722,ENSP00000381607,ENSP00000385035	APOE,C1S,GSTP1,SERPINE1,SERPINF1
GO:0120035	regulation of plasma membrane bounded cell projection organization	6	0.0007	ENSP00000252486,ENSP00000254722,ENSP00000265371,ENSP00000368314,ENSP00000368678,ENSP00000378517	AGRN,APOE,NRCAM,NRP1,SERPINF1,SPP1
GO:0008361	regulation of cell size	4	0.00071	ENSP00000252486,ENSP00000265371,ENSP00000368314,ENSP00000378517	APOE,NRCAM,NRP1,SPP1
GO:0050770	regulation of axonogenesis	4	0.00072	ENSP00000252486,ENSP00000265371,ENSP00000368314,ENSP00000378517	APOE,NRCAM,NRP1,SPP1
GO:0030154	cell differentiation	11	0.00078	ENSP00000225927,ENSP00000252486,ENSP00000254722,ENSP00000264381,ENSP00000265371,ENSP00000299427,ENSP00000357705,ENSP00000368314,ENSP00000368678,ENSP00000378517,ENSP00000381607	AGRN,APOE,BCHE,GSTP1,NAGLU,NRCAM,NRP1,S100A4,SERPINF1,SPP1,TPP1
GO:0051241	negative regulation of multicellular organismal process	7	0.001	ENSP00000223095,ENSP00000252486,ENSP00000254722,ENSP00000265371,ENSP00000378517,ENSP00000381607,ENSP00000479106	APOE,GSTP1,HIST1H4A,NRP1,SERPINE1,SERPINF1,SPP1
GO:0006027	glycosaminoglycan catabolic process	3	0.0013	ENSP00000225927,ENSP00000268097,ENSP00000368678	AGRN,HEXA,NAGLU
GO:0014910	regulation of smooth muscle cell migration	3	0.0013	ENSP00000223095,ENSP00000265371,ENSP00000381607	GSTP1,NRP1,SERPINE1
GO:0006629	lipid metabolic process	7	0.0014	ENSP00000252486,ENSP00000268097,ENSP00000297785,ENSP00000299427,ENSP00000368678,ENSP00000378517,ENSP00000381607	AGRN,ALDH1A1,APOE,GSTP1,HEXA,SPP1,TPP1
GO:0007275	multicellular organism development	12	0.0014	ENSP00000223095,ENSP00000225927,ENSP00000252486,ENSP00000254722,ENSP00000264381,ENSP00000265371,ENSP00000299427,ENSP00000357705,ENSP00000368314,ENSP00000368678,ENSP00000378517,ENSP00000381607	AGRN,APOE,BCHE,GSTP1,NAGLU,NRCAM,NRP1,S100A4,SERPINE1,SERPINF1,SPP1,TPP1
GO:0010975	regulation of neuron projection development	5	0.0014	ENSP00000252486,ENSP00000254722,ENSP00000265371,ENSP00000368314,ENSP00000378517	APOE,NRCAM,NRP1,SERPINF1,SPP1
GO:0032489	regulation of Cdc42 protein signal transduction	2	0.0014	ENSP00000252486,ENSP00000265371	APOE,NRP1
GO:0045162	clustering of voltage-gated sodium channels	2	0.0014	ENSP00000368314,ENSP00000368678	AGRN,NRCAM
GO:0051960	regulation of nervous system development	6	0.0016	ENSP00000252486,ENSP00000254722,ENSP00000265371,ENSP00000368314,ENSP00000368678,ENSP00000378517	AGRN,APOE,NRCAM,NRP1,SERPINF1,SPP1
GO:0051962	positive regulation of nervous system development	5	0.0017	ENSP00000252486,ENSP00000254722,ENSP00000265371,ENSP00000368314,ENSP00000368678	AGRN,APOE,NRCAM,NRP1,SERPINF1
GO:0030336	negative regulation of cell migration	4	0.0018	ENSP00000223095,ENSP00000252486,ENSP00000254722,ENSP00000381607	APOE,GSTP1,SERPINE1,SERPINF1
GO:1903035	negative regulation of response to wounding	3	0.0018	ENSP00000223095,ENSP00000252486,ENSP00000378517	APOE,SERPINE1,SPP1
GO:0030516	regulation of axon extension	3	0.0019	ENSP00000252486,ENSP00000265371,ENSP00000368314	APOE,NRCAM,NRP1
GO:2000026	regulation of multicellular organismal development	8	0.002	ENSP00000223095,ENSP00000252486,ENSP00000254722,ENSP00000265371,ENSP00000368314,ENSP00000368678,ENSP00000378517,ENSP00000479106	AGRN,APOE,HIST1H4A,NRCAM,NRP1,SERPINE1,SERPINF1,SPP1
GO:0001523	retinoid metabolic process	3	0.0021	ENSP00000252486,ENSP00000297785,ENSP00000368678	AGRN,ALDH1A1,APOE
GO:0033273	response to vitamin	3	0.0021	ENSP00000264381,ENSP00000378517,ENSP00000381607	BCHE,GSTP1,SPP1
GO:0051093	negative regulation of developmental process	6	0.0021	ENSP00000223095,ENSP00000252486,ENSP00000254722,ENSP00000265371,ENSP00000378517,ENSP00000479106	APOE,HIST1H4A,NRP1,SERPINE1,SERPINF1,SPP1
GO:0022603	regulation of anatomical structure morphogenesis	6	0.0025	ENSP00000223095,ENSP00000252486,ENSP00000254722,ENSP00000265371,ENSP00000368314,ENSP00000378517	APOE,NRCAM,NRP1,SERPINE1,SERPINF1,SPP1
GO:1901700	response to oxygen-containing compound	7	0.0025	ENSP00000223095,ENSP00000252486,ENSP00000254722,ENSP00000264381,ENSP00000368678,ENSP00000378517,ENSP00000381607	AGRN,APOE,BCHE,GSTP1,SERPINE1,SERPINF1,SPP1
GO:0070887	cellular response to chemical stimulus	9	0.0026	ENSP00000223095,ENSP00000252486,ENSP00000254722,ENSP00000264381,ENSP00000265371,ENSP00000299427,ENSP00000368678,ENSP00000378517,ENSP00000381607	AGRN,APOE,BCHE,GSTP1,NRP1,SERPINE1,SERPINF1,SPP1,TPP1
GO:2001237	negative regulation of extrinsic apoptotic signaling pathway	3	0.0027	ENSP00000223095,ENSP00000265371,ENSP00000381607	GSTP1,NRP1,SERPINE1
GO:0031290	retinal ganglion cell axon guidance	2	0.0032	ENSP00000265371,ENSP00000368314	NRCAM,NRP1
GO:0051239	regulation of multicellular organismal process	9	0.0032	ENSP00000223095,ENSP00000252486,ENSP00000254722,ENSP00000265371,ENSP00000368314,ENSP00000368678,ENSP00000378517,ENSP00000381607,ENSP00000479106	AGRN,APOE,GSTP1,HIST1H4A,NRCAM,NRP1,SERPINE1,SERPINF1,SPP1
GO:0048545	response to steroid hormone	4	0.0034	ENSP00000254722,ENSP00000264381,ENSP00000378517,ENSP00000381607	BCHE,GSTP1,SERPINF1,SPP1
GO:0050728	negative regulation of inflammatory response	3	0.0034	ENSP00000252486,ENSP00000254722,ENSP00000381607	APOE,GSTP1,SERPINF1
GO:0051240	positive regulation of multicellular organismal process	7	0.0034	ENSP00000223095,ENSP00000252486,ENSP00000254722,ENSP00000265371,ENSP00000368314,ENSP00000368678,ENSP00000378517	AGRN,APOE,NRCAM,NRP1,SERPINE1,SERPINF1,SPP1
GO:0031346	positive regulation of cell projection organization	4	0.0037	ENSP00000252486,ENSP00000254722,ENSP00000265371,ENSP00000368678	AGRN,APOE,NRP1,SERPINF1
GO:0043062	extracellular structure organization	4	0.0037	ENSP00000223095,ENSP00000252486,ENSP00000368678,ENSP00000378517	AGRN,APOE,SERPINE1,SPP1
GO:0045666	positive regulation of neuron differentiation	4	0.0037	ENSP00000252486,ENSP00000254722,ENSP00000265371,ENSP00000368314	APOE,NRCAM,NRP1,SERPINF1
GO:1901575	organic substance catabolic process	7	0.0037	ENSP00000225927,ENSP00000252486,ENSP00000268097,ENSP00000297785,ENSP00000299427,ENSP00000368678,ENSP00000378517	AGRN,ALDH1A1,APOE,HEXA,NAGLU,SPP1,TPP1
GO:0007413	axonal fasciculation	2	0.0038	ENSP00000265371,ENSP00000368314	NRCAM,NRP1
GO:0014912	negative regulation of smooth muscle cell migration	2	0.0039	ENSP00000223095,ENSP00000381607	GSTP1,SERPINE1
GO:0010977	negative regulation of neuron projection development	3	0.0041	ENSP00000252486,ENSP00000265371,ENSP00000378517	APOE,NRP1,SPP1
GO:0051384	response to glucocorticoid	3	0.0042	ENSP00000254722,ENSP00000264381,ENSP00000381607	BCHE,GSTP1,SERPINF1
GO:0045595	regulation of cell differentiation	7	0.0046	ENSP00000223095,ENSP00000252486,ENSP00000254722,ENSP00000265371,ENSP00000368314,ENSP00000378517,ENSP00000479106	APOE,HIST1H4A,NRCAM,NRP1,SERPINE1,SERPINF1,SPP1
GO:0006706	steroid catabolic process	2	0.0047	ENSP00000252486,ENSP00000378517	APOE,SPP1
GO:0048514	blood vessel morphogenesis	4	0.0047	ENSP00000223095,ENSP00000252486,ENSP00000265371,ENSP00000368314	APOE,NRCAM,NRP1,SERPINE1
GO:0010594	regulation of endothelial cell migration	3	0.0049	ENSP00000252486,ENSP00000254722,ENSP00000265371	APOE,NRP1,SERPINF1
GO:0030334	regulation of cell migration	5	0.0052	ENSP00000223095,ENSP00000252486,ENSP00000254722,ENSP00000265371,ENSP00000381607	APOE,GSTP1,NRP1,SERPINE1,SERPINF1
GO:0048666	neuron development	5	0.0052	ENSP00000225927,ENSP00000252486,ENSP00000265371,ENSP00000368314,ENSP00000368678	AGRN,APOE,NAGLU,NRCAM,NRP1
GO:0051491	positive regulation of filopodium assembly	2	0.0052	ENSP00000265371,ENSP00000368678	AGRN,NRP1
GO:0071466	cellular response to xenobiotic stimulus	3	0.0052	ENSP00000254722,ENSP00000264381,ENSP00000381607	BCHE,GSTP1,SERPINF1
GO:0042551	neuron maturation	2	0.006	ENSP00000368314,ENSP00000368678	AGRN,NRCAM
GO:0009605	response to external stimulus	7	0.0062	ENSP00000223095,ENSP00000252486,ENSP00000264381,ENSP00000265371,ENSP00000368314,ENSP00000378517,ENSP00000381607	APOE,BCHE,GSTP1,NRCAM,NRP1,SERPINE1,SPP1
GO:0033993	response to lipid	5	0.0062	ENSP00000223095,ENSP00000254722,ENSP00000264381,ENSP00000378517,ENSP00000381607	BCHE,GSTP1,SERPINE1,SERPINF1,SPP1
GO:0051094	positive regulation of developmental process	6	0.0062	ENSP00000223095,ENSP00000252486,ENSP00000254722,ENSP00000265371,ENSP00000368314,ENSP00000368678	AGRN,APOE,NRCAM,NRP1,SERPINE1,SERPINF1
GO:0080134	regulation of response to stress	6	0.0062	ENSP00000223095,ENSP00000252486,ENSP00000254722,ENSP00000378517,ENSP00000381607,ENSP00000385035	APOE,C1S,GSTP1,SERPINE1,SERPINF1,SPP1
GO:0042221	response to chemical	10	0.0064	ENSP00000223095,ENSP00000252486,ENSP00000254722,ENSP00000264381,ENSP00000265371,ENSP00000299427,ENSP00000368314,ENSP00000368678,ENSP00000378517,ENSP00000381607	AGRN,APOE,BCHE,GSTP1,NRCAM,NRP1,SERPINE1,SERPINF1,SPP1,TPP1
GO:0031667	response to nutrient levels	4	0.0066	ENSP00000252486,ENSP00000264381,ENSP00000378517,ENSP00000381607	APOE,BCHE,GSTP1,SPP1
GO:0050922	negative regulation of chemotaxis	2	0.0067	ENSP00000265371,ENSP00000381607	GSTP1,NRP1
GO:0001568	blood vessel development	4	0.0068	ENSP00000223095,ENSP00000252486,ENSP00000265371,ENSP00000368314	APOE,NRCAM,NRP1,SERPINE1
GO:0007417	central nervous system development	5	0.0068	ENSP00000225927,ENSP00000265371,ENSP00000299427,ENSP00000368314,ENSP00000381607	GSTP1,NAGLU,NRCAM,NRP1,TPP1
GO:0009725	response to hormone	5	0.0068	ENSP00000254722,ENSP00000264381,ENSP00000368678,ENSP00000378517,ENSP00000381607	AGRN,BCHE,GSTP1,SERPINF1,SPP1
GO:0050808	synapse organization	3	0.0068	ENSP00000252486,ENSP00000368314,ENSP00000368678	AGRN,APOE,NRCAM
GO:0050920	regulation of chemotaxis	3	0.0068	ENSP00000223095,ENSP00000265371,ENSP00000381607	GSTP1,NRP1,SERPINE1
GO:1901215	negative regulation of neuron death	3	0.0068	ENSP00000252486,ENSP00000254722,ENSP00000265371	APOE,NRP1,SERPINF1
GO:0043113	receptor clustering	2	0.0072	ENSP00000252486,ENSP00000368678	AGRN,APOE
GO:0001944	vasculature development	4	0.0074	ENSP00000223095,ENSP00000252486,ENSP00000265371,ENSP00000368314	APOE,NRCAM,NRP1,SERPINE1
GO:0071396	cellular response to lipid	4	0.0074	ENSP00000223095,ENSP00000254722,ENSP00000378517,ENSP00000381607	GSTP1,SERPINE1,SERPINF1,SPP1
GO:0072358	cardiovascular system development	4	0.0075	ENSP00000223095,ENSP00000252486,ENSP00000265371,ENSP00000368314	APOE,NRCAM,NRP1,SERPINE1
GO:1901564	organonitrogen compound metabolic process	11	0.0075	ENSP00000225927,ENSP00000252486,ENSP00000264381,ENSP00000265371,ENSP00000268097,ENSP00000299427,ENSP00000368678,ENSP00000378517,ENSP00000381607,ENSP00000385035,ENSP00000479106	AGRN,APOE,BCHE,C1S,GSTP1,HEXA,HIST1H4A,NAGLU,NRP1,SPP1,TPP1
GO:1901701	cellular response to oxygen-containing compound	5	0.0075	ENSP00000223095,ENSP00000254722,ENSP00000368678,ENSP00000378517,ENSP00000381607	AGRN,GSTP1,SERPINE1,SERPINF1,SPP1
GO:0045597	positive regulation of cell differentiation	5	0.0076	ENSP00000223095,ENSP00000252486,ENSP00000254722,ENSP00000265371,ENSP00000368314	APOE,NRCAM,NRP1,SERPINE1,SERPINF1
GO:0030182	neuron differentiation	5	0.0086	ENSP00000225927,ENSP00000252486,ENSP00000265371,ENSP00000368314,ENSP00000368678	AGRN,APOE,NAGLU,NRCAM,NRP1
GO:0010596	negative regulation of endothelial cell migration	2	0.0088	ENSP00000252486,ENSP00000254722	APOE,SERPINF1
GO:0030195	negative regulation of blood coagulation	2	0.0088	ENSP00000223095,ENSP00000252486	APOE,SERPINE1
GO:0044255	cellular lipid metabolic process	5	0.0088	ENSP00000252486,ENSP00000268097,ENSP00000297785,ENSP00000368678,ENSP00000381607	AGRN,ALDH1A1,APOE,GSTP1,HEXA
GO:0060548	negative regulation of cell death	5	0.0088	ENSP00000223095,ENSP00000252486,ENSP00000254722,ENSP00000265371,ENSP00000381607	APOE,GSTP1,NRP1,SERPINE1,SERPINF1
GO:0010033	response to organic substance	8	0.0089	ENSP00000223095,ENSP00000254722,ENSP00000264381,ENSP00000265371,ENSP00000299427,ENSP00000368678,ENSP00000378517,ENSP00000381607	AGRN,BCHE,GSTP1,NRP1,SERPINE1,SERPINF1,SPP1,TPP1
GO:1901565	organonitrogen compound catabolic process	5	0.0089	ENSP00000225927,ENSP00000252486,ENSP00000268097,ENSP00000299427,ENSP00000368678	AGRN,APOE,HEXA,NAGLU,TPP1
GO:0048468	cell development	6	0.009	ENSP00000225927,ENSP00000252486,ENSP00000265371,ENSP00000368314,ENSP00000368678,ENSP00000381607	AGRN,APOE,GSTP1,NAGLU,NRCAM,NRP1
GO:0007610	behavior	4	0.0091	ENSP00000225927,ENSP00000252486,ENSP00000254722,ENSP00000264381	APOE,BCHE,NAGLU,SERPINF1
GO:0009057	macromolecule catabolic process	5	0.0091	ENSP00000225927,ENSP00000252486,ENSP00000268097,ENSP00000299427,ENSP00000368678	AGRN,APOE,HEXA,NAGLU,TPP1
GO:0007611	learning or memory	3	0.0097	ENSP00000252486,ENSP00000254722,ENSP00000264381	APOE,BCHE,SERPINF1
GO:0007040	lysosome organization	2	0.0103	ENSP00000225927,ENSP00000299427	NAGLU,TPP1
GO:0071385	cellular response to glucocorticoid stimulus	2	0.0103	ENSP00000254722,ENSP00000381607	GSTP1,SERPINF1
GO:0032370	positive regulation of lipid transport	2	0.0105	ENSP00000252486,ENSP00000378517	APOE,SPP1
GO:0050771	negative regulation of axonogenesis	2	0.0105	ENSP00000265371,ENSP00000378517	NRP1,SPP1
GO:0048511	rhythmic process	3	0.0108	ENSP00000223095,ENSP00000225927,ENSP00000254722	NAGLU,SERPINE1,SERPINF1
GO:0010976	positive regulation of neuron projection development	3	0.0109	ENSP00000252486,ENSP00000254722,ENSP00000265371	APOE,NRP1,SERPINF1
GO:0032870	cellular response to hormone stimulus	4	0.011	ENSP00000254722,ENSP00000368678,ENSP00000378517,ENSP00000381607	AGRN,GSTP1,SERPINF1,SPP1
GO:0048844	artery morphogenesis	2	0.011	ENSP00000252486,ENSP00000265371	APOE,NRP1
GO:0071310	cellular response to organic substance	7	0.011	ENSP00000223095,ENSP00000254722,ENSP00000265371,ENSP00000299427,ENSP00000368678,ENSP00000378517,ENSP00000381607	AGRN,GSTP1,NRP1,SERPINE1,SERPINF1,SPP1,TPP1
GO:0050790	regulation of catalytic activity	7	0.0116	ENSP00000223095,ENSP00000252486,ENSP00000254722,ENSP00000265371,ENSP00000297785,ENSP00000368678,ENSP00000381607	AGRN,ALDH1A1,APOE,GSTP1,NRP1,SERPINE1,SERPINF1
GO:0051128	regulation of cellular component organization	7	0.013	ENSP00000223095,ENSP00000252486,ENSP00000254722,ENSP00000265371,ENSP00000368314,ENSP00000368678,ENSP00000378517	AGRN,APOE,NRCAM,NRP1,SERPINE1,SERPINF1,SPP1
GO:0045765	regulation of angiogenesis	3	0.0132	ENSP00000223095,ENSP00000254722,ENSP00000265371	NRP1,SERPINE1,SERPINF1
GO:0043407	negative regulation of MAP kinase activity	2	0.015	ENSP00000252486,ENSP00000381607	APOE,GSTP1
GO:0051130	positive regulation of cellular component organization	5	0.015	ENSP00000223095,ENSP00000252486,ENSP00000254722,ENSP00000265371,ENSP00000368678	AGRN,APOE,NRP1,SERPINE1,SERPINF1
GO:0030198	extracellular matrix organization	3	0.0154	ENSP00000223095,ENSP00000368678,ENSP00000378517	AGRN,SERPINE1,SPP1
GO:0001525	angiogenesis	3	0.0155	ENSP00000223095,ENSP00000265371,ENSP00000368314	NRCAM,NRP1,SERPINE1
GO:0008285	negative regulation of cell population proliferation	4	0.0161	ENSP00000252486,ENSP00000254722,ENSP00000264381,ENSP00000381607	APOE,BCHE,GSTP1,SERPINF1
GO:0045596	negative regulation of cell differentiation	4	0.0168	ENSP00000252486,ENSP00000265371,ENSP00000378517,ENSP00000479106	APOE,HIST1H4A,NRP1,SPP1
GO:0050678	regulation of epithelial cell proliferation	3	0.0168	ENSP00000252486,ENSP00000254722,ENSP00000265371	APOE,NRP1,SERPINF1
GO:0060840	artery development	2	0.0175	ENSP00000252486,ENSP00000265371	APOE,NRP1
GO:0001101	response to acid chemical	3	0.0182	ENSP00000254722,ENSP00000264381,ENSP00000381607	BCHE,GSTP1,SERPINF1
GO:0006950	response to stress	8	0.0182	ENSP00000223095,ENSP00000252486,ENSP00000265371,ENSP00000299427,ENSP00000378517,ENSP00000381607,ENSP00000385035,ENSP00000479106	APOE,C1S,GSTP1,HIST1H4A,NRP1,SERPINE1,SPP1,TPP1
GO:0048640	negative regulation of developmental growth	2	0.0182	ENSP00000265371,ENSP00000378517	NRP1,SPP1
GO:0098869	cellular oxidant detoxification	2	0.0189	ENSP00000252486,ENSP00000381607	APOE,GSTP1
GO:0043535	regulation of blood vessel endothelial cell migration	2	0.0197	ENSP00000252486,ENSP00000265371	APOE,NRP1
GO:0065009	regulation of molecular function	8	0.0199	ENSP00000223095,ENSP00000252486,ENSP00000254722,ENSP00000265371,ENSP00000297785,ENSP00000368678,ENSP00000378517,ENSP00000381607	AGRN,ALDH1A1,APOE,GSTP1,NRP1,SERPINE1,SERPINF1,SPP1
GO:0051336	regulation of hydrolase activity	5	0.02	ENSP00000223095,ENSP00000254722,ENSP00000265371,ENSP00000297785,ENSP00000368678	AGRN,ALDH1A1,NRP1,SERPINE1,SERPINF1
GO:0001654	eye development	3	0.0201	ENSP00000225927,ENSP00000254722,ENSP00000265371	NAGLU,NRP1,SERPINF1
GO:0032092	positive regulation of protein binding	2	0.0201	ENSP00000252486,ENSP00000265371	APOE,NRP1
GO:1901655	cellular response to ketone	2	0.0201	ENSP00000254722,ENSP00000378517	SERPINF1,SPP1							GO	FDR
GO:0002673	regulation of acute inflammatory response	2	0.0206	ENSP00000381607,ENSP00000385035	C1S,GSTP1
GO:0010648	negative regulation of cell communication	5	0.0206	ENSP00000223095,ENSP00000252486,ENSP00000264381,ENSP00000265371,ENSP00000381607	APOE,BCHE,GSTP1,NRP1,SERPINE1
GO:0023057	negative regulation of signaling	5	0.0206	ENSP00000223095,ENSP00000252486,ENSP00000264381,ENSP00000265371,ENSP00000381607	APOE,BCHE,GSTP1,NRP1,SERPINE1
GO:0030162	regulation of proteolysis	4	0.0206	ENSP00000223095,ENSP00000252486,ENSP00000254722,ENSP00000385035	APOE,C1S,SERPINE1,SERPINF1
GO:0050877	nervous system process	5	0.0212	ENSP00000252486,ENSP00000254722,ENSP00000264381,ENSP00000299427,ENSP00000368314	APOE,BCHE,NRCAM,SERPINF1,TPP1
GO:0016525	negative regulation of angiogenesis	2	0.0228	ENSP00000223095,ENSP00000254722	SERPINE1,SERPINF1
GO:0006024	glycosaminoglycan biosynthetic process	2	0.0236	ENSP00000268097,ENSP00000368678	AGRN,HEXA
GO:0001952	regulation of cell-matrix adhesion	2	0.0247	ENSP00000223095,ENSP00000265371	NRP1,SERPINE1
GO:0035295	tube development	4	0.0247	ENSP00000223095,ENSP00000252486,ENSP00000265371,ENSP00000368314	APOE,NRCAM,NRP1,SERPINE1
GO:0006805	xenobiotic metabolic process	2	0.026	ENSP00000264381,ENSP00000381607	BCHE,GSTP1
GO:0043086	negative regulation of catalytic activity	4	0.026	ENSP00000223095,ENSP00000252486,ENSP00000254722,ENSP00000381607	APOE,GSTP1,SERPINE1,SERPINF1
GO:0072359	circulatory system development	4	0.026	ENSP00000223095,ENSP00000252486,ENSP00000265371,ENSP00000368314	APOE,NRCAM,NRP1,SERPINE1
GO:0007613	memory	2	0.0261	ENSP00000252486,ENSP00000254722	APOE,SERPINF1
GO:0034754	cellular hormone metabolic process	2	0.0261	ENSP00000297785,ENSP00000378517	ALDH1A1,SPP1
GO:0044282	small molecule catabolic process	3	0.0261	ENSP00000252486,ENSP00000268097,ENSP00000297785	ALDH1A1,APOE,HEXA
GO:0048518	positive regulation of biological process	10	0.028	ENSP00000223095,ENSP00000252486,ENSP00000254722,ENSP00000265371,ENSP00000357705,ENSP00000368314,ENSP00000368678,ENSP00000378517,ENSP00000381607,ENSP00000385035	AGRN,APOE,C1S,GSTP1,NRCAM,NRP1,S100A4,SERPINE1,SERPINF1,SPP1
GO:0070613	regulation of protein processing	2	0.0283	ENSP00000223095,ENSP00000385035	C1S,SERPINE1
GO:0043547	positive regulation of GTPase activity	3	0.0285	ENSP00000265371,ENSP00000297785,ENSP00000368678	AGRN,ALDH1A1,NRP1
GO:0001764	neuron migration	2	0.0289	ENSP00000265371,ENSP00000368314	NRCAM,NRP1
GO:0043066	negative regulation of apoptotic process	4	0.0301	ENSP00000223095,ENSP00000252486,ENSP00000265371,ENSP00000381607	APOE,GSTP1,NRP1,SERPINE1
GO:0001936	regulation of endothelial cell proliferation	2	0.0303	ENSP00000252486,ENSP00000265371	APOE,NRP1
GO:0050680	negative regulation of epithelial cell proliferation	2	0.0303	ENSP00000252486,ENSP00000254722	APOE,SERPINF1
GO:0050896	response to stimulus	12	0.0322	ENSP00000223095,ENSP00000252486,ENSP00000254722,ENSP00000264381,ENSP00000265371,ENSP00000299427,ENSP00000368314,ENSP00000368678,ENSP00000378517,ENSP00000381607,ENSP00000385035,ENSP00000479106	AGRN,APOE,BCHE,C1S,GSTP1,HIST1H4A,NRCAM,NRP1,SERPINE1,SERPINF1,SPP1,TPP1
GO:0045807	positive regulation of endocytosis	2	0.0328	ENSP00000223095,ENSP00000252486	APOE,SERPINE1
GO:0048762	mesenchymal cell differentiation	2	0.033	ENSP00000265371,ENSP00000357705	NRP1,S100A4
GO:0048863	stem cell differentiation	2	0.0332	ENSP00000264381,ENSP00000265371	BCHE,NRP1
GO:0042493	response to drug	4	0.0335	ENSP00000254722,ENSP00000264381,ENSP00000368678,ENSP00000381607	AGRN,BCHE,GSTP1,SERPINF1
GO:0042592	homeostatic process	5	0.035	ENSP00000252486,ENSP00000254722,ENSP00000299427,ENSP00000381607,ENSP00000479106	APOE,GSTP1,HIST1H4A,SERPINF1,TPP1
GO:0048513	animal organ development	7	0.035	ENSP00000223095,ENSP00000225927,ENSP00000254722,ENSP00000265371,ENSP00000357705,ENSP00000378517,ENSP00000381607	GSTP1,NAGLU,NRP1,S100A4,SERPINE1,SERPINF1,SPP1
GO:0060041	retina development in camera-type eye	2	0.035	ENSP00000254722,ENSP00000265371	NRP1,SERPINF1
GO:0007623	circadian rhythm	2	0.0352	ENSP00000223095,ENSP00000225927	NAGLU,SERPINE1
GO:0043524	negative regulation of neuron apoptotic process	2	0.0356	ENSP00000252486,ENSP00000265371	APOE,NRP1
GO:0050921	positive regulation of chemotaxis	2	0.0356	ENSP00000223095,ENSP00000265371	NRP1,SERPINE1
GO:0034284	response to monosaccharide	2	0.0376	ENSP00000254722,ENSP00000381607	GSTP1,SERPINF1
GO:0071222	cellular response to lipopolysaccharide	2	0.039	ENSP00000223095,ENSP00000381607	GSTP1,SERPINE1
GO:0060627	regulation of vesicle-mediated transport	3	0.0398	ENSP00000223095,ENSP00000252486,ENSP00000265371	APOE,NRP1,SERPINE1
GO:0048583	regulation of response to stimulus	8	0.0404	ENSP00000223095,ENSP00000252486,ENSP00000254722,ENSP00000265371,ENSP00000357705,ENSP00000378517,ENSP00000381607,ENSP00000385035	APOE,C1S,GSTP1,NRP1,S100A4,SERPINE1,SERPINF1,SPP1
GO:0031099	regeneration	2	0.0407	ENSP00000252486,ENSP00000381607	APOE,GSTP1
GO:0044089	positive regulation of cellular component biogenesis	3	0.0433	ENSP00000252486,ENSP00000265371,ENSP00000368678	AGRN,APOE,NRP1
GO:0042127	regulation of cell population proliferation	5	0.0436	ENSP00000252486,ENSP00000254722,ENSP00000264381,ENSP00000265371,ENSP00000381607	APOE,BCHE,GSTP1,NRP1,SERPINF1
GO:0048522	positive regulation of cellular process	9	0.0445	ENSP00000223095,ENSP00000252486,ENSP00000254722,ENSP00000265371,ENSP00000357705,ENSP00000368314,ENSP00000368678,ENSP00000378517,ENSP00000381607	AGRN,APOE,GSTP1,NRCAM,NRP1,S100A4,SERPINE1,SERPINF1,SPP1
GO:0071407	cellular response to organic cyclic compound	3	0.0445	ENSP00000254722,ENSP00000378517,ENSP00000381607	GSTP1,SERPINF1,SPP1
GO:0050807	regulation of synapse organization	2	0.0447	ENSP00000252486,ENSP00000368678	AGRN,APOE
GO:0045766	positive regulation of angiogenesis	2	0.0451	ENSP00000223095,ENSP00000265371	NRP1,SERPINE1
GO:0030308	negative regulation of cell growth	2	0.0458	ENSP00000265371,ENSP00000378517	NRP1,SPP1
GO:0032269	negative regulation of cellular protein metabolic process	4	0.0458	ENSP00000223095,ENSP00000252486,ENSP00000254722,ENSP00000381607	APOE,GSTP1,SERPINE1,SERPINF1
GO:0048639	positive regulation of developmental growth	2	0.0458	ENSP00000265371,ENSP00000368678	AGRN,NRP1
GO:0050803	regulation of synapse structure or activity	2	0.0458	ENSP00000252486,ENSP00000368678	AGRN,APOE
GO:0043122	regulation of I-kappaB kinase/NF-kappaB signaling	2	0.0461	ENSP00000357705,ENSP00000381607	GSTP1,S100A4
