# Supplementary material for: Secretome analysis reveals upregulated granzyme B in human androgen-repressed prostate cancer cells with mesenchymal and invasive phenotype
Source: PLoS One. 2020 Aug 7;15(8):e0237222. doi: 10.1371/journal.pone.0237222 (PMC7413421; doi:10.1371/journal.pone.0237222)
Supplement: S2 Table — (XLSX) [file pone.0237222.s002.xlsx]

## Sheet: Samples Report for NormalizedSp
#	Visible?	Starred?	Identified Proteins (578)	Accession Number	Alternate ID	Molecular Weight	Protein Grouping Ambiguity	T-Test (p-value): *(p < 0.00355)	Fold Change by Category	Quantitative Profile	Taxonomy	E1	E2	E3	E4	E5	E6	M1	M2	M3	M4	M5	M6
2	TRUE	Empty	Plasminogen activator inhibitor 1 OS=Homo sapiens OX=9606 GN=SERPINE1 PE=1 SV=1	PAI1_HUMAN	SERPINE1	45 kDa		< 0.00010	0.2	E high, M low	unknown	992.17	1294.9	1307.4	1122.5	1264.1	1193.8	277.52	294.06	321.54	194.11	349.14	222.07
6	TRUE	Empty	Aminopeptidase N OS=Homo sapiens OX=9606 GN=ANPEP PE=1 SV=4	AMPN_HUMAN	ANPEP	110 kDa		< 0.00010	6.8	E low, M high	unknown	19.361	33.371	58.601	446.56	64.148	58.505	822.21	873.47	554.04	979.34	634.91	730.63
7	TRUE	Empty	Retinal dehydrogenase 1 OS=Homo sapiens OX=9606 GN=ALDH1A1 PE=1 SV=2	AL1A1_HUMAN	ALDH1A1	55 kDa	TRUE	< 0.00010	0.1	E high, M low	unknown	375.48	493.98	548.38	331.82	624.57	265.36	15.284	88.617	51.226	57.462	47.534	57.064
1	TRUE	Empty	Granzyme B OS=Homo sapiens OX=9606 GN=GZMB PE=1 SV=2	GRAB_HUMAN	GZMB	28 kDa		< 0.00010	800	E low, M high	unknown	0	0	0	2.6542	0	0	371.45	329.78	409.09	355.96	329.76	319.32
4	TRUE	Empty	Cathepsin L1 OS=Homo sapiens OX=9606 GN=CTSL PE=1 SV=2	CATL1_HUMAN	CTSL	38 kDa	TRUE	< 0.00010	4	E low, M high	unknown	29.692	38.844	38.773	98.731	63.214	57.917	228.15	209.97	253.62	185.72	226.5	211.22
8	TRUE	Empty	Phosphoglycerate kinase 1 OS=Homo sapiens OX=9606 GN=PGK1 PE=1 SV=3	PGK1_HUMAN	PGK1	45 kDa		< 0.00010	0.6	E high, M low	unknown	156.29	150.35	119.77	130.62	130.17	145.06	62.636	93.315	89.391	98.908	88.777	93.644
3	TRUE	Empty	Basement membrane-specific heparan sulfate proteoglycan core protein OS=Homo sapiens OX=9606 GN=HSPG2 PE=1 SV=4	PGBM_HUMAN	HSPG2	469 kDa		< 0.00010	24	E low, M high	unknown	0	8.7079	0	7.7373	0	0	62.515	53.314	75.884	66.381	55.989	85.347
5	TRUE	Empty	Pigment epithelium-derived factor OS=Homo sapiens OX=9606 GN=SERPINF1 PE=1 SV=4	PEDF_HUMAN	SERPINF1	46 kDa		< 0.00010	0	E high, M low	unknown	65.517	37.904	42.921	48.666	38.482	46.785	0	0	0	0	0	0
9	TRUE	Empty	CD166 antigen OS=Homo sapiens OX=9606 GN=ALCAM PE=1 SV=2	CD166_HUMAN	ALCAM	65 kDa		0.00011	2.6	E low, M high	unknown	37.187	32.766	11.307	39.884	25.229	30.275	78.418	76.975	61.801	63.041	104.78	71.867
10	TRUE	Empty	Corticosteroid-binding globulin OS=Homo sapiens OX=9606 GN=SERPINA6 PE=1 SV=1	CBG_HUMAN	SERPINA6	45 kDa		0.00012	8.1	E low, M high	unknown	0	0	0	85.529	0	0	136.57	79.381	129.82	124.76	116.57	103.91
11	TRUE	Empty	Agrin OS=Homo sapiens OX=9606 GN=AGRN PE=1 SV=5	AGRIN_HUMAN	AGRN	217 kDa		0.00012	0.02	E high, M low	unknown	44.837	80.262	19.984	49.698	64.615	49.697	0	0	0	0	6.1774	0
12	TRUE	Empty	Beta-hexosaminidase subunit alpha OS=Homo sapiens OX=9606 GN=HEXA PE=1 SV=2	HEXA_HUMAN	HEXA	61 kDa		0.00019	0.3	E high, M low	unknown	133.85	183.1	142.55	82.553	182.6	123.82	45.873	35.602	41.261	58.577	56.047	59.263
13	TRUE	Empty	Nephronectin OS=Homo sapiens OX=9606 GN=NPNT PE=2 SV=3	NPNT_HUMAN	NPNT	62 kDa		0.00023	2.7	E low, M high	unknown	41.955	47.668	26.582	54.063	38.121	51.799	104.39	97.493	126.41	173.22	93.004	102.9
14	TRUE	Empty	Glucose-6-phosphate isomerase OS=Homo sapiens OX=9606 GN=GPI PE=1 SV=4	G6PI_HUMAN	GPI	63 kDa		0.00025	1.9	E low, M high	unknown	79.617	64.446	53.95	73.328	59.73	97.288	168.36	149.34	135.77	94.664	141.03	132.2
15	TRUE	Empty	Leucyl-cystinyl aminopeptidase OS=Homo sapiens OX=9606 GN=LNPEP PE=1 SV=3	LCAP_HUMAN	LNPEP	117 kDa		0.00037	6.4	E low, M high	unknown	0	0	0	227.73	19.813	5.6981	238.59	345.32	214	330.67	236.21	255.04
16	TRUE	Empty	Interstitial collagenase OS=Homo sapiens OX=9606 GN=MMP1 PE=1 SV=3	MMP1_HUMAN	MMP1	54 kDa		0.00038	2.4	E low, M high	unknown	1426.4	1754.2	1994.3	1393.8	2097.6	1202.5	3139.1	4916.6	3979.8	5447.7	3009.2	3251
17	TRUE	Empty	Low-density lipoprotein receptor OS=Homo sapiens OX=9606 GN=LDLR PE=1 SV=1	LDLR_HUMAN	LDLR	95 kDa		0.00042	4	E low, M high	unknown	10.284	3.5364	0	31.079	3.436	9.1407	33.112	27.659	40.754	36.371	42.843	50.073
18	TRUE	Empty	Serglycin OS=Homo sapiens OX=9606 GN=SRGN PE=1 SV=3	SRGN_HUMAN	SRGN	18 kDa		0.00053	6.2	E low, M high	unknown	0	9.6915	0	35.996	0	6.8377	33.704	80.602	52.998	63.721	36.956	59.215
19	TRUE	Empty	Neuronal cell adhesion molecule OS=Homo sapiens OX=9606 GN=NRCAM PE=1 SV=3	NRCAM_HUMAN	NRCAM	144 kDa		0.00056	0	E high, M low	unknown	191.95	203.97	335.94	26.735	256.45	233.38	0	0	0	0	0	0
20	TRUE	Empty	Glutathione S-transferase P OS=Homo sapiens OX=9606 GN=GSTP1 PE=1 SV=2	GSTP1_HUMAN	GSTP1	23 kDa		0.00056	0.2	E high, M low	unknown	36.663	58.4	24.944	49.595	34.915	37.197	0	5.0193	21.655	0	19.063	11.71
21	TRUE	Empty	Proteasome subunit alpha type-1 OS=Homo sapiens OX=9606 GN=PSMA1 PE=1 SV=1	PSA1_HUMAN	PSMA1	30 kDa		0.00076	2	E low, M high	unknown	24.633	22.037	32.906	53.484	70.619	61.805	98.969	92.972	95.019	102.54	76.406	74.884
22	TRUE	Empty	Protocadherin-1 OS=Homo sapiens OX=9606 GN=PCDH1 PE=1 SV=2	PCDH1_HUMAN	PCDH1	115 kDa		0.00079	4	E low, M high	unknown	21.646	21.93	0	71.357	6.5516	17.258	67.341	60.397	128.71	91.694	99.557	111.03
23	TRUE	Empty	Neural cell adhesion molecule L1 OS=Homo sapiens OX=9606 GN=L1CAM PE=1 SV=2	L1CAM_HUMAN	L1CAM	140 kDa		0.0008	5.7	E low, M high	unknown	0	0	0	144.23	0	8.6066	146.02	139.02	174.65	116.17	134.91	156.02
24	TRUE	Empty	Apolipoprotein E OS=Homo sapiens OX=9606 GN=APOE PE=1 SV=1	APOE_HUMAN	APOE	36 kDa		0.00083	0.1	E high, M low	unknown	58.189	191.24	186.27	189.59	307.33	303.18	32.195	16.872	31.189	4.1812	49.296	24.891
25	TRUE	Empty	Gamma-glutamyl hydrolase OS=Homo sapiens OX=9606 GN=GGH PE=1 SV=2	GGH_HUMAN	GGH	36 kDa		0.00087	1.6	E low, M high	unknown	88.328	124.31	207.01	172.67	124.13	143.01	234.43	201.84	225.98	240.3	279.63	235.87
26	TRUE	Empty	Alpha-N-acetylglucosaminidase OS=Homo sapiens OX=9606 GN=NAGLU PE=1 SV=2	ANAG_HUMAN	NAGLU	82 kDa		0.0011	0.09	E high, M low	unknown	58.366	78.98	66.945	7.4281	42.032	64.82	0	0	6.2714	0	15.317	5.9311
27	TRUE	Empty	Protein S100-A4 OS=Homo sapiens OX=9606 GN=S100A4 PE=1 SV=1	S10A4_HUMAN	S100A4	12 kDa		0.0013	0.1	E high, M low	unknown	19.173	22.828	43.974	47.032	16.528	35.95	0	5.9928	0	0	16.863	3.7206
30	TRUE	Empty	Histone H4 OS=Homo sapiens OX=9606 GN=HIST1H4A PE=1 SV=2	H4_HUMAN	HIST1H4A	11 kDa		0.0014	0.2	E high, M low	unknown	64.986	131.18	143.29	124.38	212.87	70.585	25.122	32.469	19.775	26.033	23.281	39.005
28	TRUE	Empty	Protein CYR61 OS=Homo sapiens OX=9606 GN=CYR61 PE=1 SV=1	CYR61_HUMAN	CYR61	42 kDa		0.0014	4.3	E low, M high	unknown	15.902	26.899	0	28.362	0	3.9824	26.095	79.733	52.755	68.726	41.454	54.433
29	TRUE	Empty	Complement C1s subcomponent OS=Homo sapiens OX=9606 GN=C1S PE=1 SV=1	C1S_HUMAN	C1S	77 kDa		0.0014	0	E high, M low	unknown	37.068	63.322	65.289	0	61.515	40.354	0	0	0	0	0	0
32	TRUE	Empty	Transferrin receptor protein 1 OS=Homo sapiens OX=9606 GN=TFRC PE=1 SV=2	TFR1_HUMAN	TFRC	85 kDa		0.002	3.8	E low, M high	unknown	25.117	0	0	118.71	3.436	30.923	100.9	152.86	110.19	97.478	105.56	116.26
31	TRUE	Empty	Low-density lipoprotein receptor-related protein 8 OS=Homo sapiens OX=9606 GN=LRP8 PE=1 SV=4	LRP8_HUMAN	LRP8	106 kDa		0.002	11	E low, M high	unknown	0	0	0	20.258	0	0	25.288	69.606	22.362	43.002	29.912	28.707
33	TRUE	Empty	Tripeptidyl-peptidase 1 OS=Homo sapiens OX=9606 GN=TPP1 PE=1 SV=2	TPP1_HUMAN	TPP1	61 kDa		0.0027	0.2	E high, M low	unknown	96.968	214.64	63.866	72.137	156.12	170.51	23.306	10.865	50.686	10.498	40.788	30.298
34	TRUE	Empty	Osteopontin OS=Homo sapiens OX=9606 GN=SPP1 PE=1 SV=1	OSTP_HUMAN	SPP1	35 kDa		0.0029	0.4	E high, M low	unknown	753.48	1483.9	875.87	547.89	974.61	1029.2	241.87	448.84	338.44	570.95	430.37	432.18
35	TRUE	Empty	Protein S100-A13 OS=Homo sapiens OX=9606 GN=S100A13 PE=1 SV=1	S10AD_HUMAN	S100A13	11 kDa		0.003	10	E low, M high	unknown	0	0	0	7.0659	0	9.337	24.259	43.929	30.161	0	31.998	32.89
36	TRUE	Empty	Cholinesterase OS=Homo sapiens OX=9606 GN=BCHE PE=1 SV=1	CHLE_HUMAN	BCHE	68 kDa		0.0031	0.2	E high, M low	unknown	259.03	305.28	458.53	74.182	261.3	215.62	84.051	83.672	49.807	53.461	42.286	64.261
37	TRUE	Empty	Syndecan-4 OS=Homo sapiens OX=9606 GN=SDC4 PE=1 SV=2	SDC4_HUMAN	SDC4	22 kDa		0.0031	2.6	E low, M high	unknown	25.004	44.997	0	72.844	59.053	40.414	92.238	148	73.254	132.49	72.031	106.63
38	TRUE	Empty	Neuropilin-1 OS=Homo sapiens OX=9606 GN=NRP1 PE=1 SV=3	NRP1_HUMAN	NRP1	103 kDa		0.0032	0.3	E high, M low	unknown	70.279	74.13	127.77	22.63	84.207	80.933	19.575	30.756	24.779	6.9989	25.501	25.491
39	TRUE	Empty	Transketolase OS=Homo sapiens OX=9606 GN=TKT PE=1 SV=3	TKT_HUMAN	TKT	68 kDa		0.0034	0.6	E high, M low	unknown	503.68	580.44	441.2	303.61	598.84	414.9	372.55	212.55	305.26	247.85	288.21	255.15
40	TRUE	Empty	Purine nucleoside phosphorylase OS=Homo sapiens OX=9606 GN=PNP PE=1 SV=2	PNPH_HUMAN	PNP	32 kDa		0.0034	3.6	E low, M high	unknown	20.327	4.4525	0	22.486	24.197	24.164	53.927	64.431	66.793	10.82	67.761	80.114
41	TRUE	Empty	Fatty acid-binding protein, epidermal OS=Homo sapiens OX=9606 GN=FABP5 PE=1 SV=3	FABP5_HUMAN	FABP5	15 kDa		0.0043	9.8	[]	unknown	0	0	0	2.632	0	2.4204	3.8573	10.681	15.081	5.6289	11.161	3.0914
42	TRUE	Empty	Kunitz-type protease inhibitor 1 OS=Homo sapiens OX=9606 GN=SPINT1 PE=1 SV=2	SPIT1_HUMAN	SPINT1	58 kDa		0.0049	0	[]	unknown	25.313	2.1993	3.7918	25.88	15.63	16.836	0	0	0	0	0	0
43	TRUE	Empty	Vesicular integral-membrane protein VIP36 OS=Homo sapiens OX=9606 GN=LMAN2 PE=1 SV=1	LMAN2_HUMAN	LMAN2	40 kDa		0.005	2.2	[]	unknown	31.417	6.4597	88.103	66.096	109.53	82.276	112.88	193.36	123.98	180.28	138.35	102.42
44	TRUE	Empty	Transmembrane protein 132A OS=Homo sapiens OX=9606 GN=TMEM132A PE=1 SV=1	T132A_HUMAN	TMEM132A	110 kDa		0.0051	3.7	[]	unknown	7.0576	0	0	51.565	0	22.298	39.352	74.993	40.958	40.98	51.994	47.355
45	TRUE	Empty	Protein disulfide-isomerase OS=Homo sapiens OX=9606 GN=P4HB PE=1 SV=3	PDIA1_HUMAN	P4HB	57 kDa		0.0056	0.4	[]	unknown	144.34	137.99	73.643	169.18	117.93	108.23	25.962	58.353	51.246	12.46	104.98	84.87
46	TRUE	Empty	Hyaluronan and proteoglycan link protein 3 OS=Homo sapiens OX=9606 GN=HAPLN3 PE=2 SV=1	HPLN3_HUMAN	HAPLN3	41 kDa	TRUE	0.0075	0.01	[]	unknown	0	9.0766	54.709	69.578	64.995	44.68	0	0	0	0	2.9808	0
47	TRUE	Empty	Proteasome subunit alpha type-6 OS=Homo sapiens OX=9606 GN=PSMA6 PE=1 SV=1	PSA6_HUMAN	PSMA6	27 kDa		0.0077	1.7	[]	unknown	29.731	38.33	17.757	58.396	24.356	49.138	65.442	45.705	77.635	61.137	60.534	58.36
48	TRUE	Empty	Procollagen-lysine,2-oxoglutarate 5-dioxygenase 1 OS=Homo sapiens OX=9606 GN=PLOD1 PE=1 SV=2	PLOD1_HUMAN	PLOD1	84 kDa		0.0084	0.4	[]	unknown	37.413	42.932	36.642	18.198	31.534	53.728	8.4678	4.9397	24.755	0	26.513	23.325
49	TRUE	Empty	Peptidyl-prolyl cis-trans isomerase A OS=Homo sapiens OX=9606 GN=PPIA PE=1 SV=2	PPIA_HUMAN	PPIA	18 kDa		0.0088	0.7	[]	unknown	202.28	188.97	140.94	192.49	195.6	231.27	106.65	111.42	170.42	150.82	133.63	163.81
50	TRUE	Empty	Beta-hexosaminidase subunit beta OS=Homo sapiens OX=9606 GN=HEXB PE=1 SV=3	HEXB_HUMAN	HEXB	63 kDa		0.0089	0.5	[]	unknown	150.75	305.78	241.36	141.37	334.52	250.78	91.086	134.74	119.24	104.01	170.95	139.87
51	TRUE	Empty	Contactin-2 OS=Homo sapiens OX=9606 GN=CNTN2 PE=1 SV=1	CNTN2_HUMAN	CNTN2	113 kDa		0.0094	0.5	[]	unknown	23.913	28.194	34.735	15.669	45.503	25.727	14.174	3.2931	11.269	22.962	15.121	12.537
52	TRUE	Empty	Fructose-bisphosphate aldolase A OS=Homo sapiens OX=9606 GN=ALDOA PE=1 SV=2	ALDOA_HUMAN	ALDOA	39 kDa		0.0096	0.4	[]	unknown	82.01	74.4	178.94	104.47	91.876	57.864	42.872	47.781	52	16.11	48.303	33.858
53	TRUE	Empty	Leukocyte elastase inhibitor OS=Homo sapiens OX=9606 GN=SERPINB1 PE=1 SV=1	ILEU_HUMAN	SERPINB1	43 kDa	TRUE	0.0099	0.1	[]	unknown	16.548	8.5372	9.8719	33.883	11.835	12.408	0	0	0	0	10.407	2.6383
55	TRUE	Empty	Glutathione S-transferase omega-1 OS=Homo sapiens OX=9606 GN=GSTO1 PE=1 SV=2	GSTO1_HUMAN	GSTO1	28 kDa		0.01	2.5	[]	unknown	0	0	0	37.866	56.827	38.563	54.057	67.546	55.485	49.796	63.408	47.429
54	TRUE	Empty	Glypican-1 OS=Homo sapiens OX=9606 GN=GPC1 PE=1 SV=2	GPC1_HUMAN	GPC1	62 kDa		0.01	4	[]	unknown	0	0	0	32.79	2.2906	17.933	45.838	36.338	46.978	6.9989	42.238	31.605
57	TRUE	Empty	Adhesion G-protein coupled receptor G6 OS=Homo sapiens OX=9606 GN=ADGRG6 PE=1 SV=3	AGRG6_HUMAN	ADGRG6	137 kDa		0.011	1.6	[]	unknown	48.906	65.556	80.822	57.727	23.913	31.264	78.076	82.26	91.925	68.234	90.922	74.352
56	TRUE	Empty	Alpha-1-antitrypsin OS=Homo sapiens OX=9606 GN=SERPINA1 PE=1 SV=3	A1AT_HUMAN	SERPINA1	47 kDa		0.011	INF	[]	unknown	0	0	0	0	0	0	4.3263	0	2.2723	3.6216	6.9252	1.4192
58	TRUE	Empty	ICOS ligand OS=Homo sapiens OX=9606 GN=ICOSLG PE=1 SV=2	ICOSL_HUMAN	ICOSLG	33 kDa		0.011	INF	[]	unknown	0	0	0	0	0	0	11.04	0	12.132	0	9.7412	13.702
59	TRUE	Empty	Programmed cell death 6-interacting protein OS=Homo sapiens OX=9606 GN=PDCD6IP PE=1 SV=1	PDC6I_HUMAN	PDCD6IP	96 kDa		0.011	INF	[]	unknown	0	0	0	0	0	0	1.7497	0	1.9708	0	2.0274	1.4474
60	TRUE	Empty	Alcohol dehydrogenase [NADP(+)] OS=Homo sapiens OX=9606 GN=AKR1A1 PE=1 SV=3	AK1A1_HUMAN	AKR1A1	37 kDa		0.013	4.8	[]	unknown	0	0	0	31.569	0	24.342	35.282	67.661	49.407	0	62.946	50.833
61	TRUE	Empty	Adenosylhomocysteinase OS=Homo sapiens OX=9606 GN=AHCY PE=1 SV=4	SAHH_HUMAN	AHCY	48 kDa		0.014	0.04	[]	unknown	17.458	8.5372	0	12.321	10.081	1.7339	0	0	0	0	2.2004	0
64	TRUE	Empty	Hepatoma-derived growth factor OS=Homo sapiens OX=9606 GN=HDGF PE=1 SV=1	HDGF_HUMAN	HDGF	27 kDa		0.015	4	[]	unknown	14.538	11.599	0	37.44	0	14.729	18.39	39.282	72.331	23.091	93.624	67.392
62	TRUE	Empty	Receptor-type tyrosine-protein phosphatase F OS=Homo sapiens OX=9606 GN=PTPRF PE=1 SV=2	PTPRF_HUMAN	PTPRF	213 kDa	TRUE	0.015	4.7	[]	unknown	0	0	0	53.787	0	9.1274	7.3097	74.127	62.828	38.121	65.428	49.217
63	TRUE	Empty	Vasorin OS=Homo sapiens OX=9606 GN=VASN PE=1 SV=1	VASN_HUMAN	VASN	72 kDa		0.015	0	[]	unknown	33.111	31.078	0	0	22.938	17.766	0	0	0	0	0	0
65	TRUE	Empty	Lysosomal protective protein OS=Homo sapiens OX=9606 GN=CTSA PE=1 SV=2	PPGB_HUMAN	CTSA	54 kDa		0.016	0.3	[]	unknown	8.7044	18.378	20.725	29.57	7.9986	14.501	0	0	12.308	0	13.199	0
66	TRUE	Empty	Protein shisa-5 OS=Homo sapiens OX=9606 GN=SHISA5 PE=1 SV=1	SHSA5_HUMAN	SHISA5	26 kDa		0.016	0.04	[]	unknown	15.5	23.233	15.771	20.382	0	0	0	0	0	0	0	3.0914
67	TRUE	Empty	Ceroid-lipofuscinosis neuronal protein 5 OS=Homo sapiens OX=9606 GN=CLN5 PE=1 SV=2	CLN5_HUMAN	CLN5	41 kDa		0.017	0.5	[]	unknown	28.587	36.291	26.369	46.218	15.623	39.273	24.872	6.6754	20.765	7.2432	22.672	16.256
68	TRUE	Empty	Intercellular adhesion molecule 1 OS=Homo sapiens OX=9606 GN=ICAM1 PE=1 SV=2	ICAM1_HUMAN	ICAM1	58 kDa		0.018	3.6	[]	unknown	4.3409	0	0	53.651	0	6.798	44.238	38.431	38.97	16.973	48.294	44.28
69	TRUE	Empty	Heat shock 70 kDa protein 4 OS=Homo sapiens OX=9606 GN=HSPA4 PE=1 SV=4	HSP74_HUMAN	HSPA4	94 kDa	TRUE	0.019	1.4	[]	unknown	62.078	70.842	68.774	92.242	45.061	52.488	62.841	93.441	97.71	87.911	101.9	96.855
70	TRUE	Empty	CD44 antigen OS=Homo sapiens OX=9606 GN=CD44 PE=1 SV=3	CD44_HUMAN	CD44	82 kDa		0.019	2.1	[]	unknown	60.116	87.183	0	69.094	18.99	51.665	140.78	53.918	93.547	142.38	86.283	93.06
71	TRUE	Empty	Lysosomal Pro-X carboxypeptidase OS=Homo sapiens OX=9606 GN=PRCP PE=1 SV=1	PCP_HUMAN	PRCP	56 kDa		0.019	0.2	[]	unknown	39.3	21.42	30.558	3.089	49.805	16.613	2.4972	0	6.5451	0	11.362	17.233
72	TRUE	Empty	Acyl-CoA-binding protein OS=Homo sapiens OX=9606 GN=DBI PE=1 SV=2	ACBP_HUMAN	DBI	10 kDa		0.02	0.2	[]	unknown	28.463	48.506	0	73.604	82.821	65.339	23.177	0	15.064	0	27.52	8.7726
74	TRUE	Empty	Ribonuclease T2 OS=Homo sapiens OX=9606 GN=RNASET2 PE=1 SV=2	RNT2_HUMAN	RNASET2	29 kDa	TRUE	0.021	1.6	[]	unknown	7.8634	24.613	24.128	43.513	33.204	38.897	39.041	37.292	39.654	56.726	47.226	54.707
75	TRUE	Empty	Beta-mannosidase OS=Homo sapiens OX=9606 GN=MANBA PE=2 SV=3	MANBA_HUMAN	MANBA	101 kDa	TRUE	0.021	2.1	[]	unknown	9.6803	27.023	24.398	62.542	3.6922	43.451	30.884	78.955	50.592	82.076	58.113	63.122
73	TRUE	Empty	Histone H2A type 1-H OS=Homo sapiens OX=9606 GN=HIST1H2AH PE=1 SV=3	H2A1H_HUMAN (+1)	HIST1H2AH	14 kDa	TRUE	0.021	0.3	[]	unknown	21.552	118.05	70.778	79.766	168.01	72.348	11.417	61.42	17.021	4.9285	32.061	41.444
76	TRUE	Empty	Cathepsin D OS=Homo sapiens OX=9606 GN=CTSD PE=1 SV=1	CATD_HUMAN	CTSD	45 kDa		0.023	0.6	[]	unknown	76.877	94.111	98.817	71.334	86.025	43.637	28.18	45.811	37.507	81.254	58.948	35.93
77	TRUE	Empty	HLA class I histocompatibility antigen, A-1 alpha chain OS=Homo sapiens OX=9606 GN=HLA-A PE=1 SV=1	1A01_HUMAN	HLA-A	41 kDa	TRUE	0.023	4	[]	unknown	1.7193	0	9.8719	24.76	13.405	22.547	85.782	6.4593	59.005	26.777	78.83	32.361
78	TRUE	Empty	Leukemia inhibitory factor OS=Homo sapiens OX=9606 GN=LIF PE=1 SV=1	LIF_HUMAN	LIF	22 kDa	TRUE	0.023	INF	[]	unknown	0	0	0	0	0	0	11.511	0	14.406	0	25.419	11.417
79	TRUE	Empty	Aldo-keto reductase family 1 member C3 OS=Homo sapiens OX=9606 GN=AKR1C3 PE=1 SV=4	AK1C3_HUMAN	AKR1C3	37 kDa		0.025	INF	[]	unknown	0	0	0	0	0	0	0	12.672	18.381	0	27.445	10.136
80	TRUE	Empty	Melanotransferrin OS=Homo sapiens OX=9606 GN=MELTF PE=1 SV=2	TRFM_HUMAN	MELTF	80 kDa		0.026	3.6	[]	unknown	5.3845	0	0	36.61	0	2.3691	25.668	37.566	29.933	6.9989	26.482	32.235
81	TRUE	Empty	Dipeptidyl peptidase 2 OS=Homo sapiens OX=9606 GN=DPP7 PE=1 SV=3	DPP2_HUMAN	DPP7	54 kDa		0.027	1.2	[]	unknown	107.95	78.406	75.446	103.28	86.091	101.33	106.7	118.67	114.21	93.061	110.56	114.19
83	TRUE	Empty	Serum albumin OS=Homo sapiens OX=9606 GN=ALB PE=1 SV=2	ALBU_HUMAN	ALB	69 kDa		0.028	1.3	[]	unknown	96.348	142.81	154.13	128.19	62.593	107.89	138.63	153.72	167.68	177.36	150.35	137.34
82	TRUE	Empty	Collagen alpha-1(XVIII) chain OS=Homo sapiens OX=9606 GN=COL18A1 PE=1 SV=5	COIA1_HUMAN	COL18A1	178 kDa		0.028	9.6	[]	unknown	0	5.8285	0	0	0	0	12.507	14.202	11.273	0	18.044	0
84	TRUE	Empty	Endoplasmic reticulum aminopeptidase 2 OS=Homo sapiens OX=9606 GN=ERAP2 PE=1 SV=2	ERAP2_HUMAN	ERAP2	110 kDa		0.03	1.8	[]	unknown	10.504	30.948	22.046	70.488	22.435	39.892	40.474	69.496	78.016	41.437	63.218	64.834
85	TRUE	Empty	Histone H2B type 1-C/E/F/G/I OS=Homo sapiens OX=9606 GN=HIST1H2BC PE=1 SV=4	H2B1C_HUMAN	HIST1H2BC	14 kDa	TRUE	0.033	0.2	[]	unknown	6.6313	49.935	73.37	31.893	76.325	3.186	13.504	0	5.6019	0	2.7196	19.948
86	TRUE	Empty	Glucosamine-6-phosphate isomerase 1 OS=Homo sapiens OX=9606 GN=GNPDA1 PE=1 SV=1	GNPI1_HUMAN	GNPDA1	33 kDa	TRUE	0.034	2	[]	unknown	3.109	0	6.8937	27.539	34.024	34.821	36.838	40.571	36.074	24.096	47.77	29.724
87	TRUE	Empty	Reticulocalbin-1 OS=Homo sapiens OX=9606 GN=RCN1 PE=1 SV=1	RCN1_HUMAN	RCN1	39 kDa		0.034	0.3	[]	unknown	27.958	13.886	0	21.561	26.051	23.658	0	0	10.534	0	14.828	12.297
89	TRUE	Empty	Myeloid-derived growth factor OS=Homo sapiens OX=9606 GN=MYDGF PE=1 SV=1	MYDGF_HUMAN	MYDGF	19 kDa		0.035	17	[]	unknown	0	0	0	0	0	2.8532	11.568	13.742	4.8003	0	17.413	0
88	TRUE	Empty	Heat shock 70 kDa protein 13 OS=Homo sapiens OX=9606 GN=HSPA13 PE=1 SV=1	HSP13_HUMAN	HSPA13	52 kDa		0.035	0	[]	unknown	0	12.787	0	16.026	9.675	2.8026	0	0	0	0	0	0
90	TRUE	Empty	Keratin, type II cytoskeletal 8 OS=Homo sapiens OX=9606 GN=KRT8 PE=1 SV=7	K2C8_HUMAN	KRT8	54 kDa	TRUE	0.037	0	[]	unknown	0	52.456	100.4	81.593	18.489	0	0	0	0	0	0	0
92	TRUE	Empty	Laminin subunit gamma-1 OS=Homo sapiens OX=9606 GN=LAMC1 PE=1 SV=3	LAMC1_HUMAN	LAMC1	178 kDa	TRUE	0.039	5.4	[]	unknown	0	0	0	18.82	0	0	4.3743	19.76	24.396	0	22.938	29.795
91	TRUE	Empty	Galectin-1 OS=Homo sapiens OX=9606 GN=LGALS1 PE=1 SV=2	LEG1_HUMAN	LGALS1	15 kDa		0.039	INF	[]	unknown	0	0	0	0	0	0	2.8157	0	4.7192	0	9.5389	11.994
93	TRUE	Empty	Histone H3.3 OS=Homo sapiens OX=9606 GN=H3F3A PE=1 SV=2	H33_HUMAN	H3F3A	15 kDa		0.04	0	[]	unknown	0	11.657	22.909	46.15	55.942	0	0	0	0	0	0	0
94	TRUE	Empty	Discoidin, CUB and LCCL domain-containing protein 2 OS=Homo sapiens OX=9606 GN=DCBLD2 PE=1 SV=1	DCBD2_HUMAN	DCBLD2	85 kDa		0.042	3.6	[]	unknown	10.308	0	0	6.7788	0	10.184	32.243	0	24.011	8.8194	15.429	17.773
95	TRUE	Empty	Nucleolin OS=Homo sapiens OX=9606 GN=NCL PE=1 SV=3	NUCL_HUMAN	NCL	77 kDa		0.044	2	[]	unknown	14.085	32.869	13.225	54.76	11.324	33.46	17.828	77.537	57.669	35.248	57.953	79.52
96	TRUE	Empty	Annexin A1 OS=Homo sapiens OX=9606 GN=ANXA1 PE=1 SV=2	ANXA1_HUMAN	ANXA1	39 kDa		0.048	5.3	[]	unknown	0	0	0	21.603	0	0	0	19.677	33.551	10.82	37.796	12.941
97	TRUE	Empty	Attractin OS=Homo sapiens OX=9606 GN=ATRN PE=1 SV=2	ATRN_HUMAN	ATRN	159 kDa		0.05	4.8	[]	unknown	0	0	0	11.946	0	0	18.734	11.08	9.8813	0	14.255	3.8542
98	TRUE	Empty	Secreted and transmembrane protein 1 OS=Homo sapiens OX=9606 GN=SECTM1 PE=1 SV=2	SCTM1_HUMAN	SECTM1	27 kDa		0.05	0	[]	unknown	16.807	15.959	0	15.05	0	0	0	0	0	0	0	0
99	TRUE	Empty	Annexin A2 OS=Homo sapiens OX=9606 GN=ANXA2 PE=1 SV=2	ANXA2_HUMAN	ANXA2	39 kDa		0.051	2.1	[]	unknown	0	4.4525	0	49.361	55.17	44.713	37.06	81.47	48.159	41.279	59.021	55.321
100	TRUE	Empty	Protein CREG1 OS=Homo sapiens OX=9606 GN=CREG1 PE=1 SV=1	CREG1_HUMAN	CREG1	24 kDa		0.051	0	[]	unknown	0	0	0	15.38	18.872	19.398	0	0	0	0	0	0
101	TRUE	Empty	Kit ligand OS=Homo sapiens OX=9606 GN=KITLG PE=1 SV=1	SCF_HUMAN	KITLG	31 kDa		0.053	0	[]	unknown	0	0	0	6.1708	8.8563	8.2392	0	0	0	0	0	0
103	TRUE	Empty	Hepatocyte growth factor receptor OS=Homo sapiens OX=9606 GN=MET PE=1 SV=4	MET_HUMAN	MET	156 kDa		0.054	1.7	[]	unknown	40.32	74.127	104.44	83.471	64.716	33.287	55.778	186.1	127.83	92.758	105.5	104.33
102	TRUE	Empty	Cytoplasmic dynein 2 heavy chain 1 OS=Homo sapiens OX=9606 GN=DYNC2H1 PE=1 SV=4	DYHC2_HUMAN	DYNC2H1	493 kDa		0.054	0.07	[]	unknown	26.945	2.9142	17.73	0	6.5516	5.5045	0	3.9109	0	0	0	0
104	TRUE	Empty	14-3-3 protein epsilon OS=Homo sapiens OX=9606 GN=YWHAE PE=1 SV=1	1433E_HUMAN	YWHAE	29 kDa	TRUE	0.055	0.8	[]	unknown	452.72	500.65	400.17	288.64	491.39	374.12	283.09	366.71	345.94	381.64	355.16	297.89
105	TRUE	Empty	Actin, cytoplasmic 1 OS=Homo sapiens OX=9606 GN=ACTB PE=1 SV=1	ACTB_HUMAN (+1)	ACTB	42 kDa	TRUE	0.058	0.6	[]	unknown	130.5	119.02	180.31	153.48	155.41	55.25	27.172	125.75	105.29	0	97.046	93.327
106	TRUE	Empty	Cytosolic non-specific dipeptidase OS=Homo sapiens OX=9606 GN=CNDP2 PE=1 SV=2	CNDP2_HUMAN	CNDP2	53 kDa		0.059	0.1	[]	unknown	9.2163	8.4531	0	1.8534	13.181	0	0	0	0	0	1.1775	2.1287
107	TRUE	Empty	Heat shock cognate 71 kDa protein OS=Homo sapiens OX=9606 GN=HSPA8 PE=1 SV=1	HSP7C_HUMAN	HSPA8	71 kDa	TRUE	0.066	0.7	[]	unknown	151.63	178.74	131.54	121.27	154.65	146.96	97.698	90.996	170.92	45.76	144.38	88.033
108	TRUE	Empty	Endothelial protein C receptor OS=Homo sapiens OX=9606 GN=PROCR PE=1 SV=1	EPCR_HUMAN	PROCR	27 kDa		0.067	0.7	[]	unknown	127.48	163.39	171.21	242.84	124.36	220.83	170.9	53.96	131.16	90.01	157.9	119.6
109	TRUE	Empty	Peptidyl-glycine alpha-amidating monooxygenase OS=Homo sapiens OX=9606 GN=PAM PE=1 SV=2	AMD_HUMAN	PAM	108 kDa		0.068	17	[]	unknown	0	0	0	0	0	2.6092	0	0	16.765	0	11.962	16.581
110	TRUE	Empty	Proteasome subunit alpha type-7 OS=Homo sapiens OX=9606 GN=PSMA7 PE=1 SV=1	PSA7_HUMAN	PSMA7	28 kDa		0.07	1.7	[]	unknown	0	0	65.235	62.25	88.379	72.636	84.051	94.093	71.683	96.729	68.946	72.947
111	TRUE	Empty	Histone H2B type 2-E OS=Homo sapiens OX=9606 GN=HIST2H2BE PE=1 SV=3	H2B2E_HUMAN	HIST2H2BE	14 kDa	TRUE	0.072	0	[]	unknown	0	45.188	0	32.794	18.181	0	0	0	0	0	0	0
112	TRUE	Empty	Metalloproteinase inhibitor 2 OS=Homo sapiens OX=9606 GN=TIMP2 PE=1 SV=2	TIMP2_HUMAN	TIMP2	24 kDa		0.074	0.07	[]	unknown	4.2272	32.825	0	29.28	0	11.757	0	0	0	0	5.6001	0
113	TRUE	Empty	Chromodomain-helicase-DNA-binding protein 3 OS=Homo sapiens OX=9606 GN=CHD3 PE=1 SV=3	CHD3_HUMAN	CHD3	227 kDa		0.077	INF	[]	unknown	0	0	0	0	0	0	12.566	10.487	0	0	0	4.4472
114	TRUE	Empty	Calmodulin-like protein 5 OS=Homo sapiens OX=9606 GN=CALML5 PE=1 SV=2	CALL5_HUMAN	CALML5	16 kDa		0.078	0	[]	unknown	4.2272	0	0	4.5949	0	1.6029	0	0	0	0	0	0
115	TRUE	Empty	Ezrin OS=Homo sapiens OX=9606 GN=EZR PE=1 SV=4	EZRI_HUMAN	EZR	69 kDa	TRUE	0.08	0.1	[]	unknown	5.8559	56.463	0	18.672	16.632	10.568	0	0	10.511	0	0	0
116	TRUE	Empty	Spermatogenesis-associated protein 7 OS=Homo sapiens OX=9606 GN=SPATA7 PE=1 SV=3	SPAT7_HUMAN	SPATA7	68 kDa		0.081	INF	[]	unknown	0	0	0	0	0	0	2.893	6.5862	0	0	8.8608	0
117	TRUE	Empty	Signal-regulatory protein beta-1 OS=Homo sapiens OX=9606 GN=SIRPB1 PE=1 SV=5	SIRB1_HUMAN	SIRPB1	43 kDa		0.083	1.7	[]	unknown	29.696	12.638	0	17.866	5.7668	12.942	21.389	16.722	26.801	28.43	13.779	28.61
119	TRUE	Empty	Alpha-actinin-4 OS=Homo sapiens OX=9606 GN=ACTN4 PE=1 SV=2	ACTN4_HUMAN	ACTN4	105 kDa	TRUE	0.086	0.2	[]	unknown	0	24.861	17.427	11.435	6.8719	52.803	0	0	5.6831	0	15.775	0
118	TRUE	Empty	Integrin beta-1 OS=Homo sapiens OX=9606 GN=ITGB1 PE=1 SV=2	ITB1_HUMAN	ITGB1	88 kDa		0.086	4	[]	unknown	0	0	0	12.711	0	2.3162	14.113	0	17.407	0	10.679	17.159
120	TRUE	Empty	Galectin-3-binding protein OS=Homo sapiens OX=9606 GN=LGALS3BP PE=1 SV=1	LG3BP_HUMAN	LGALS3BP	65 kDa		0.087	0.6	[]	unknown	483.4	670.51	1307.4	327.46	624.7	551.69	452.1	513.18	248.77	484.14	296.21	309.05
121	TRUE	Empty	Complement factor B OS=Homo sapiens OX=9606 GN=CFB PE=1 SV=2	CFAB_HUMAN	CFB	86 kDa		0.087	0.3	[]	unknown	28.834	6.0245	0	13.791	14.825	15.473	0	0	15.052	0	8.175	1.9009
122	TRUE	Empty	S-formylglutathione hydrolase OS=Homo sapiens OX=9606 GN=ESD PE=1 SV=2	ESTD_HUMAN	ESD	31 kDa		0.089	0	[]	unknown	10.987	0	0	0	12.079	3.186	0	0	0	0	0	0
123	TRUE	Empty	Vitamin K-dependent protein S OS=Homo sapiens OX=9606 GN=PROS1 PE=1 SV=1	PROS_HUMAN	PROS1	75 kDa		0.09	3.6	[]	unknown	0	0	0	27.829	0	1.1846	1.9142	21.742	29.212	3.4994	27.874	20.125
124	TRUE	Empty	Protein mago nashi homolog 2 OS=Homo sapiens OX=9606 GN=MAGOHB PE=1 SV=1	MGN2_HUMAN	MAGOHB	17 kDa		0.092	0	[]	unknown	0	3.1571	0	8.0278	3.3056	0	0	0	0	0	0	0
125	TRUE	Empty	Pappalysin-1 OS=Homo sapiens OX=9606 GN=PAPPA PE=1 SV=3	PAPP1_HUMAN	PAPPA	181 kDa		0.093	3.4	[]	unknown	0	0	0	19.509	0	0	11.059	12.196	19.19	0	15.795	8.4268
127	TRUE	Empty	Protein FAM3C OS=Homo sapiens OX=9606 GN=FAM3C PE=1 SV=1	FAM3C_HUMAN	FAM3C	25 kDa		0.093	8.1	[]	unknown	0	0	0	0	0	4.1284	12.566	0	0	0	11.914	8.92
126	TRUE	Empty	Integrin alpha-6 OS=Homo sapiens OX=9606 GN=ITGA6 PE=1 SV=5	ITA6_HUMAN	ITGA6	127 kDa		0.093	9.8	[]	unknown	0	0	0	1.2079	0	0	0	0	3.0036	0	3.5853	5.2545
128	TRUE	Empty	Receptor of activated protein C kinase 1 OS=Homo sapiens OX=9606 GN=RACK1 PE=1 SV=3	RACK1_HUMAN	RACK1	35 kDa		0.094	0	[]	unknown	0	0	0	5.484	8.0432	16.788	0	0	0	0	0	0
129	TRUE	Empty	Laminin subunit beta-1 OS=Homo sapiens OX=9606 GN=LAMB1 PE=1 SV=2	LAMB1_HUMAN	LAMB1	198 kDa	TRUE	0.097	5.3	[]	unknown	0	0	0	13.911	0	0	3.6639	4.6055	32.263	0	14.304	19.192
130	TRUE	Empty	14-3-3 protein sigma OS=Homo sapiens OX=9606 GN=SFN PE=1 SV=1	1433S_HUMAN	SFN	28 kDa	TRUE	0.097	0	[]	unknown	0	0	0	49.931	137.75	55.776	0	0	0	0	0	0
131	TRUE	Empty	Proline-rich basic protein 1 OS=Homo sapiens OX=9606 GN=PROB1 PE=2 SV=2	PROB1_HUMAN	PROB1	107 kDa		0.098	0	[]	unknown	2.579	0	0	4.3112	0	1.0686	0	0	0	0	0	0
132	TRUE	Empty	Creatine kinase U-type, mitochondrial OS=Homo sapiens OX=9606 GN=CKMT1A PE=1 SV=1	KCRU_HUMAN	CKMT1A	47 kDa		0.098	3.3	[]	unknown	16.602	0	0	2.4587	4.3251	4.2787	12.414	14.213	25.282	0	34.403	4.8073
133	TRUE	Empty	Malate dehydrogenase, cytoplasmic OS=Homo sapiens OX=9606 GN=MDH1 PE=1 SV=4	MDHC_HUMAN	MDH1	36 kDa		0.1	1.5	[]	unknown	11.213	9.8533	61.944	43.294	89.882	58.97	67.18	52.286	69.714	91.969	81.812	63.49
135	TRUE	Empty	Ephrin-B2 OS=Homo sapiens OX=9606 GN=EFNB2 PE=1 SV=1	EFNB2_HUMAN	EFNB2	37 kDa		0.1	3.7	[]	unknown	0	0	0	7.4184	0	3.9824	7.0669	0	12.25	0	15.058	7.287
134	TRUE	Empty	Fumarate hydratase, mitochondrial OS=Homo sapiens OX=9606 GN=FH PE=1 SV=3	FUMH_HUMAN	FH	55 kDa		0.1	0.1	[]	unknown	5.2036	0	0	3.0796	0	4.8151	0	0	0	0	1.7395	0
142	TRUE	Empty	L-lactate dehydrogenase B chain OS=Homo sapiens OX=9606 GN=LDHB PE=1 SV=2	LDHB_HUMAN	LDHB	37 kDa	TRUE	0.11	0.7	[]	unknown	549.01	635.93	452.75	256.13	451.48	350.1	250.19	386.84	326.29	472.53	333.71	242.63
140	TRUE	Empty	Aspartate aminotransferase, cytoplasmic OS=Homo sapiens OX=9606 GN=GOT1 PE=1 SV=3	AATC_HUMAN	GOT1	46 kDa		0.11	0.7	[]	unknown	82.169	52.825	102.07	69.635	36.416	62.143	61.436	14.213	55.115	12.535	65.253	55.292
137	TRUE	Empty	Proteasome subunit alpha type-4 OS=Homo sapiens OX=9606 GN=PSMA4 PE=1 SV=1	PSA4_HUMAN	PSMA4	29 kDa		0.11	1.7	[]	unknown	0	0	58.81	39.651	93.268	66.468	63.789	98.888	56.959	99.467	56.286	67.639
143	TRUE	Empty	Putative phospholipase B-like 2 OS=Homo sapiens OX=9606 GN=PLBD2 PE=1 SV=2	PLBL2_HUMAN	PLBD2	65 kDa		0.11	0.5	[]	unknown	31.916	36.172	0	25.975	8.6151	29.026	8.3673	4.9397	14.404	0	21.426	13.72
138	TRUE	Empty	CD59 glycoprotein OS=Homo sapiens OX=9606 GN=CD59 PE=1 SV=1	CD59_HUMAN	CD59	14 kDa		0.11	4.2	[]	unknown	0	0	0	15.082	0	0	0	12.943	23.563	0	11.215	15.315
136	TRUE	Empty	Iduronate 2-sulfatase OS=Homo sapiens OX=9606 GN=IDS PE=1 SV=1	IDS_HUMAN	IDS	62 kDa		0.11	4.5	[]	unknown	0	0	0	3.6236	0	3.3792	1.9813	0	8.6181	0	12.726	8.1965
144	TRUE	Empty	Heat shock protein 105 kDa OS=Homo sapiens OX=9606 GN=HSPH1 PE=1 SV=1	HS105_HUMAN	HSPH1	97 kDa	TRUE	0.11	INF	[]	unknown	0	0	0	0	0	0	0	3.0703	1.3139	0	6.2833	0
139	TRUE	Empty	Threonine--tRNA ligase, cytoplasmic OS=Homo sapiens OX=9606 GN=TARS PE=1 SV=3	SYTC_HUMAN	TARS	83 kDa		0.11	0.2	[]	unknown	4.661	13.609	0	2.5191	2.4615	2.3162	0	0	1.4849	0	0	2.8949
141	TRUE	Empty	Alpha-2-macroglobulin OS=Homo sapiens OX=9606 GN=A2M PE=1 SV=3	A2MG_HUMAN	A2M	163 kDa		0.11	6.6	[]	unknown	0	0	0	1.8893	0	0	0	0	4.8551	0	4.5598	2.9891
148	TRUE	Empty	Profilin-1 OS=Homo sapiens OX=9606 GN=PFN1 PE=1 SV=2	PROF1_HUMAN	PFN1	15 kDa		0.12	0.7	[]	unknown	69.257	98.268	129.73	118.8	169.16	97.888	53.111	107.21	92.371	113.88	69.684	75.447
145	TRUE	Empty	Cytochrome c OS=Homo sapiens OX=9606 GN=CYCS PE=1 SV=2	CYC_HUMAN	CYCS	12 kDa		0.12	0.6	[]	unknown	67.549	66.842	0	64.718	52.965	80.935	34.726	26.795	55.51	8.0881	36.559	34.254
149	TRUE	Empty	Serpin B9 OS=Homo sapiens OX=9606 GN=SERPINB9 PE=1 SV=1	SPB9_HUMAN	SERPINB9	42 kDa	TRUE	0.12	1.8	[]	unknown	15.73	0	16.922	23.412	11.957	12.942	31.225	32.883	22.169	0	39.598	20.625
150	TRUE	Empty	SH3 domain-binding glutamic acid-rich-like protein OS=Homo sapiens OX=9606 GN=SH3BGRL PE=1 SV=1	SH3L1_HUMAN	SH3BGRL	13 kDa		0.12	0.7	[]	unknown	21.118	31.368	28.998	35.473	56.34	31.937	6.5699	33.138	25.377	23.337	17.389	34.532
146	TRUE	Empty	Alpha-actinin-1 OS=Homo sapiens OX=9606 GN=ACTN1 PE=1 SV=2	ACTN1_HUMAN	ACTN1	103 kDa	TRUE	0.12	0.4	[]	unknown	12.461	42.265	0	16.352	24.822	59.574	0	6.1407	17.177	0	25.471	5.9782
147	TRUE	Empty	Interleukin-6 receptor subunit beta OS=Homo sapiens OX=9606 GN=IL6ST PE=1 SV=2	IL6RB_HUMAN	IL6ST	104 kDa		0.12	3.2	[]	unknown	0	0	0	11.886	0	0	2.6246	8.3452	9.4461	0	8.1653	9.9596
157	TRUE	Empty	Amyloid-like protein 2 OS=Homo sapiens OX=9606 GN=APLP2 PE=1 SV=2	APLP2_HUMAN	APLP2	87 kDa		0.13	2	[]	unknown	6.1079	25.91	0	58.185	29.659	29.878	22.45	73.57	58.69	6.9989	84.857	49.162
152	TRUE	Empty	Moesin OS=Homo sapiens OX=9606 GN=MSN PE=1 SV=3	MOES_HUMAN	MSN	68 kDa	TRUE	0.13	1.8	[]	unknown	10.291	37.158	26.469	69.28	25.314	22.961	2.9719	98.938	54.116	55.796	86.73	51.621
155	TRUE	Empty	Quinone oxidoreductase OS=Homo sapiens OX=9606 GN=CRYZ PE=1 SV=1	QOR_HUMAN	CRYZ	35 kDa		0.13	1.8	[]	unknown	0	11.289	0	21.509	13.846	15.91	8.3296	20.581	18.194	12.91	36.193	18.467
158	TRUE	Empty	Fibroblast growth factor receptor 1 OS=Homo sapiens OX=9606 GN=FGFR1 PE=1 SV=3	FGFR1_HUMAN	FGFR1	92 kDa		0.13	2.2	[]	unknown	8.7371	0	0	18.309	3.6922	7.4537	6.453	0	16.366	19.949	16.953	23.175
156	TRUE	Empty	Receptor-type tyrosine-protein phosphatase gamma OS=Homo sapiens OX=9606 GN=PTPRG PE=1 SV=4	PTPRG_HUMAN	PTPRG	162 kDa		0.13	2.9	[]	unknown	2.5097	0	0	22.01	0	8.046	3.4939	14.262	35.298	0	24.076	18.915
151	TRUE	Empty	Peroxiredoxin-1 OS=Homo sapiens OX=9606 GN=PRDX1 PE=1 SV=1	PRDX1_HUMAN	PRDX1	22 kDa		0.13	0.3	[]	unknown	0	34.259	0	37.237	9.9729	23.861	0	5.9928	12.233	0	6.2902	9.9505
154	TRUE	Empty	Plexin-A1 OS=Homo sapiens OX=9606 GN=PLXNA1 PE=1 SV=3	PLXA1_HUMAN	PLXNA1	211 kDa	TRUE	0.13	8.7	[]	unknown	0	0	0	1.9906	0	0	0	8.6799	2.6277	0	0	6.0254
153	TRUE	Empty	Eukaryotic translation initiation factor 6 OS=Homo sapiens OX=9606 GN=EIF6 PE=1 SV=1	IF6_HUMAN	EIF6	27 kDa		0.13	0.07	[]	unknown	0	9.107	0	12.421	0	2.3895	0	0	1.7072	0	0	0
161	TRUE	Empty	Cystatin-B OS=Homo sapiens OX=9606 GN=CSTB PE=1 SV=2	CYTB_HUMAN	CSTB	11 kDa		0.14	1.3	[]	unknown	31.39	74.203	42.512	73.598	66.24	50.741	69.589	106.06	94.21	68.726	66.304	44.582
159	TRUE	Empty	4F2 cell-surface antigen heavy chain OS=Homo sapiens OX=9606 GN=SLC3A2 PE=1 SV=3	4F2_HUMAN	SLC3A2	68 kDa		0.14	1.8	[]	unknown	24.122	7.3339	7.627	58.56	13.112	25.761	26.795	10.472	66.43	58.41	45.935	40.45
160	TRUE	Empty	Tumor necrosis factor receptor superfamily member 12A OS=Homo sapiens OX=9606 GN=TNFRSF12A PE=1 SV=1	TNR12_HUMAN	TNFRSF12A	14 kDa		0.14	3.6	[]	unknown	0	0	0	0	11.525	0	16.438	6.2508	2.8802	4.9285	11.143	0
163	TRUE	Empty	Inositol-3-phosphate synthase 1 OS=Homo sapiens OX=9606 GN=ISYNA1 PE=1 SV=1	INO1_HUMAN	ISYNA1	61 kDa		0.14	0	[]	unknown	0	0	0	9.8546	9.5896	0	0	0	0	0	0	0
162	TRUE	Empty	NIF3-like protein 1 OS=Homo sapiens OX=9606 GN=NIF3L1 PE=1 SV=2	NIF3L_HUMAN	NIF3L1	42 kDa		0.14	9.8	[]	unknown	0	0	0	1.7112	0	0	6.421	0	1.6861	0	8.5899	0
178	TRUE	Empty	Nucleoside diphosphate kinase A OS=Homo sapiens OX=9606 GN=NME1 PE=1 SV=1	NDKA_HUMAN	NME1	17 kDa	TRUE	0.15	0.8	[]	unknown	149.96	194.15	218.69	165.84	247	196.53	66.641	201.89	143.19	236.43	111.83	144.68
181	TRUE	Empty	Translationally-controlled tumor protein OS=Homo sapiens OX=9606 GN=TPT1 PE=1 SV=1	TCTP_HUMAN	TPT1	20 kDa		0.15	0.6	[]	unknown	22.368	27.02	20.159	19.443	56.411	18.205	16.496	20.001	3.6938	0	24.737	28.585
165	TRUE	Empty	Nascent polypeptide-associated complex subunit alpha, muscle-specific form OS=Homo sapiens OX=9606 GN=NACA PE=1 SV=1	NACAM_HUMAN	NACA	205 kDa		0.15	INF	[]	unknown	0	0	0	0	0	0	0	0	1.8877	0	1.8224	0
172	TRUE	Empty	HLA class I histocompatibility antigen, A-33 alpha chain OS=Homo sapiens OX=9606 GN=HLA-A PE=1 SV=3	1A33_HUMAN	HLA-A	41 kDa	TRUE	0.15	3.6	[]	unknown	0	0	0	11.772	0	24.988	56.058	17.96	5.9012	0	44.232	8.7486
171	TRUE	Empty	Heterogeneous nuclear ribonucleoprotein U OS=Homo sapiens OX=9606 GN=HNRNPU PE=1 SV=6	HNRPU_HUMAN	HNRNPU	91 kDa		0.15	4.2	[]	unknown	4.2272	0	0	10.695	0	0	0	0	21.642	0	23.542	17.545
169	TRUE	Empty	Sialidase-1 OS=Homo sapiens OX=9606 GN=NEU1 PE=1 SV=1	NEUR1_HUMAN	NEU1	45 kDa		0.15	0.2	[]	unknown	21.901	3.3275	0	17.87	0	3.9148	0	0	4.0479	0	3.9101	1.4192
167	TRUE	Empty	Proprotein convertase subtilisin/kexin type 9 OS=Homo sapiens OX=9606 GN=PCSK9 PE=1 SV=3	PCSK9_HUMAN	PCSK9	74 kDa		0.15	0	[]	unknown	0	12.411	0	0	11.474	0	0	0	0	0	0	0
176	TRUE	Empty	Major vault protein OS=Homo sapiens OX=9606 GN=MVP PE=1 SV=4	MVP_HUMAN	MVP	99 kDa		0.15	5	[]	unknown	0	0	0	3.7787	0	0	0	0	4.9576	0	8.1458	5.6137
164	TRUE	Empty	UV excision repair protein RAD23 homolog B OS=Homo sapiens OX=9606 GN=RAD23B PE=1 SV=1	RD23B_HUMAN	RAD23B	43 kDa		0.15	INF	[]	unknown	0	0	0	0	0	0	0	0	9.0861	0	9.405	0
179	TRUE	Empty	Dihydrolipoyl dehydrogenase, mitochondrial OS=Homo sapiens OX=9606 GN=DLD PE=1 SV=2	DLDH_HUMAN	DLD	54 kDa		0.15	0	[]	unknown	3.469	0	0	2.4611	0	0	0	0	0	0	0	0
177	TRUE	Empty	FXYD domain-containing ion transport regulator 6 OS=Homo sapiens OX=9606 GN=FXYD6 PE=1 SV=1	FXYD6_HUMAN	FXYD6	11 kDa		0.15	INF	[]	unknown	0	0	0	0	0	0	0	0	7.522	0	5.5131	0
170	TRUE	Empty	Proteasome activator complex subunit 1 OS=Homo sapiens OX=9606 GN=PSME1 PE=1 SV=1	PSME1_HUMAN	PSME1	29 kDa		0.15	INF	[]	unknown	0	0	0	0	0	0	0	0	0	0	2.1757	1.8603
166	TRUE	Empty	Carboxymethylenebutenolidase homolog OS=Homo sapiens OX=9606 GN=CMBL PE=1 SV=1	CMBL_HUMAN	CMBL	28 kDa		0.15	0	[]	unknown	0	0	0	0	4.1785	3.9824	0	0	0	0	0	0
168	TRUE	Empty	Alcohol dehydrogenase class-3 OS=Homo sapiens OX=9606 GN=ADH5 PE=1 SV=4	ADHX_HUMAN	ADH5	40 kDa		0.15	INF	[]	unknown	0	0	0	0	0	0	0	0	0	0	1.9584	2.2236
175	TRUE	Empty	Ester hydrolase C11orf54 OS=Homo sapiens OX=9606 GN=C11orf54 PE=1 SV=1	CK054_HUMAN	C11orf54	35 kDa		0.15	INF	[]	unknown	0	0	0	0	0	0	2.7344	0	0	0	0	2.1611
174	TRUE	Empty	Desmocollin-2 OS=Homo sapiens OX=9606 GN=DSC2 PE=1 SV=1	DSC2_HUMAN	DSC2	100 kDa		0.15	0	[]	unknown	0	5.7821	0	7.0863	0	0	0	0	0	0	0	0
173	TRUE	Empty	Protein ABHD14B OS=Homo sapiens OX=9606 GN=ABHD14B PE=1 SV=1	ABHEB_HUMAN	ABHD14B	22 kDa		0.15	0	[]	unknown	0	5.7821	0	7.0777	0	0	0	0	0	0	0	0
180	TRUE	Empty	Ephrin type-B receptor 4 OS=Homo sapiens OX=9606 GN=EPHB4 PE=1 SV=2	EPHB4_HUMAN	EPHB4	108 kDa		0.15	INF	[]	unknown	0	0	0	0	0	0	0	0	1.6887	0	1.1596	0
187	TRUE	Empty	Beta-2-microglobulin OS=Homo sapiens OX=9606 GN=B2M PE=1 SV=1	B2MG_HUMAN	B2M	14 kDa		0.16	0.7	[]	unknown	263.05	299.41	170.89	230.66	602.9	312.32	194.59	210.79	258.37	301.17	142.08	173.65
189	TRUE	Empty	Disintegrin and metalloproteinase domain-containing protein 10 OS=Homo sapiens OX=9606 GN=ADAM10 PE=1 SV=1	ADA10_HUMAN	ADAM10	84 kDa		0.16	1.5	[]	unknown	57.584	10.643	14.266	29.563	15.887	35.867	59.148	31.19	45.419	25.724	56	30.17
182	TRUE	Empty	Bleomycin hydrolase OS=Homo sapiens OX=9606 GN=BLMH PE=1 SV=1	BLMH_HUMAN	BLMH	53 kDa		0.16	3	[]	unknown	5.3196	3.2989	0	0	0	2.3119	2.4972	0	12.223	0	10.303	7.6456
185	TRUE	Empty	CUB domain-containing protein 1 OS=Homo sapiens OX=9606 GN=CDCP1 PE=1 SV=3	CDCP1_HUMAN	CDCP1	93 kDa		0.16	3.1	[]	unknown	0	0	0	17.135	0	0	13.007	3.0703	15.934	0	13.386	6.9233
186	TRUE	Empty	Seizure 6-like protein 2 OS=Homo sapiens OX=9606 GN=SEZ6L2 PE=1 SV=2	SE6L2_HUMAN	SEZ6L2	98 kDa		0.16	4.4	[]	unknown	0	0	0	5.4354	0	0	0	0	7.7564	0	6.6256	9.6911
183	TRUE	Empty	Intraflagellar transport protein 25 homolog OS=Homo sapiens OX=9606 GN=HSPB11 PE=1 SV=1	IFT25_HUMAN	HSPB11	16 kDa		0.16	INF	[]	unknown	0	0	0	0	0	0	0	2.9964	0	0	4.6622	0
184	TRUE	Empty	Actin, alpha skeletal muscle OS=Homo sapiens OX=9606 GN=ACTA1 PE=1 SV=1	ACTS_HUMAN	ACTA1	42 kDa	TRUE	0.16	INF	[]	unknown	0	0	0	0	0	0	0	0	16.873	0	10.598	0
188	TRUE	Empty	Pyridoxine-5'-phosphate oxidase OS=Homo sapiens OX=9606 GN=PNPO PE=1 SV=1	PNPO_HUMAN	PNPO	30 kDa		0.16	0	[]	unknown	0	0	0	5.3803	0	3.1926	0	0	0	0	0	0
190	TRUE	Empty	Inactive tyrosine-protein kinase 7 OS=Homo sapiens OX=9606 GN=PTK7 PE=1 SV=2	PTK7_HUMAN	PTK7	118 kDa		0.17	1.4	[]	unknown	29.916	19.765	10.456	27.191	0	32.731	32.765	24.812	34.916	23.538	23.951	29.922
194	TRUE	Empty	Tissue alpha-L-fucosidase OS=Homo sapiens OX=9606 GN=FUCA1 PE=1 SV=4	FUCO_HUMAN	FUCA1	54 kDa		0.17	1.5	[]	unknown	7.813	23.653	11.375	16.021	4.3251	17.905	15.005	20.888	17.107	35.025	16.571	14.412
192	TRUE	Empty	6-phosphogluconolactonase OS=Homo sapiens OX=9606 GN=PGLS PE=1 SV=2	6PGL_HUMAN	PGLS	28 kDa		0.17	3.3	[]	unknown	0	0	0	13.926	0	10.232	21.349	0	22.127	0	32.735	3.5278
193	TRUE	Empty	Pyruvate kinase PKM OS=Homo sapiens OX=9606 GN=PKM PE=1 SV=4	KPYM_HUMAN	PKM	58 kDa		0.17	0.09	[]	unknown	21.832	2.0503	0	7.3846	2.4615	0	0	0	3.0298	0	0	0
191	TRUE	Empty	A-kinase anchor protein 12 OS=Homo sapiens OX=9606 GN=AKAP12 PE=1 SV=4	AKA12_HUMAN	AKAP12	191 kDa		0.17	0	[]	unknown	0	0	0	1.7112	0	3.186	0	0	0	0	0	0
202	TRUE	Empty	N-acetylglucosamine-6-sulfatase OS=Homo sapiens OX=9606 GN=GNS PE=1 SV=3	GNS_HUMAN	GNS	62 kDa		0.18	0.6	[]	unknown	109.8	198.43	348.41	93.174	129.43	104.5	73.964	139.02	97.119	119.83	93.795	108.1
196	TRUE	Empty	Cullin-9 OS=Homo sapiens OX=9606 GN=CUL9 PE=1 SV=2	CUL9_HUMAN	CUL9	281 kDa	TRUE	0.18	0.5	[]	unknown	52.449	45.642	13.787	22.8	0	19.401	6.652	0	34.479	11.369	0	17.098
197	TRUE	Empty	Deoxyuridine 5'-triphosphate nucleotidohydrolase, mitochondrial OS=Homo sapiens OX=9606 GN=DUT PE=1 SV=4	DUT_HUMAN	DUT	27 kDa		0.18	1.8	[]	unknown	8.2892	12.021	0	24.886	6.5516	10.511	10.677	2.9964	32.964	16.531	20.721	26.778
200	TRUE	Empty	Alpha-fetoprotein OS=Homo sapiens OX=9606 GN=AFP PE=1 SV=1	FETA_HUMAN	AFP	69 kDa		0.18	2.1	[]	unknown	14.115	4.9763	0	15.748	0	0	12.248	23.053	17.194	0	5.6233	16.117
199	TRUE	Empty	Cation-independent mannose-6-phosphate receptor OS=Homo sapiens OX=9606 GN=IGF2R PE=1 SV=3	MPRI_HUMAN	IGF2R	274 kDa		0.18	4.5	[]	unknown	0	0	0	9.4862	0	0	0	0	12.705	0	9.7037	20.015
201	TRUE	Empty	Receptor-type tyrosine-protein phosphatase U OS=Homo sapiens OX=9606 GN=PTPRU PE=1 SV=2	PTPRU_HUMAN	PTPRU	162 kDa		0.18	4.1	[]	unknown	0	0	0	4.3309	0	0	0	0	5.5976	0	7.162	4.7957
198	TRUE	Empty	Cell growth regulator with EF hand domain protein 1 OS=Homo sapiens OX=9606 GN=CGREF1 PE=2 SV=2	CGRE1_HUMAN	CGREF1	32 kDa		0.18	0	[]	unknown	0	0	0	3.5589	0	7.4883	0	0	0	0	0	0
203	TRUE	Empty	Keratin, type I cytoskeletal 13 OS=Homo sapiens OX=9606 GN=KRT13 PE=1 SV=4	K1C13_HUMAN	KRT13	50 kDa	TRUE	0.18	0	[]	unknown	0	0	99.267	43.87	0	0	0	0	0	0	0	0
195	TRUE	Empty	Cathepsin S OS=Homo sapiens OX=9606 GN=CTSS PE=1 SV=3	CATS_HUMAN	CTSS	37 kDa		0.18	INF	[]	unknown	0	0	0	0	0	0	0	0	3.5697	0	7.3244	0
207	TRUE	Empty	Glyceraldehyde-3-phosphate dehydrogenase OS=Homo sapiens OX=9606 GN=GAPDH PE=1 SV=3	G3P_HUMAN	GAPDH	36 kDa		0.19	0.5	[]	unknown	16.848	115.43	89.363	92.144	22.801	23.302	2.7344	35.726	51.192	0	44.061	55.156
206	TRUE	Empty	Growth arrest-specific protein 6 OS=Homo sapiens OX=9606 GN=GAS6 PE=1 SV=2	GAS6_HUMAN	GAS6	80 kDa		0.19	0.7	[]	unknown	26.783	34.677	11.307	15.152	17.692	29.186	5.4959	11.75	13.388	5.2491	29.543	23.543
204	TRUE	Empty	Glutamate dehydrogenase 1, mitochondrial OS=Homo sapiens OX=9606 GN=GLUD1 PE=1 SV=2	DHE3_HUMAN	GLUD1	61 kDa		0.19	3.3	[]	unknown	3.4994	0	0	0	0	3.7881	7.1025	0	11.378	0	1.6503	4.0575
205	TRUE	Empty	Coagulation factor X OS=Homo sapiens OX=9606 GN=F10 PE=1 SV=2	FA10_HUMAN	F10	55 kDa		0.19	0	[]	unknown	0	3.0754	0	1.2293	0	0	0	0	0	0	0	0
211	TRUE	Empty	Calmodulin-3 OS=Homo sapiens OX=9606 GN=CALM3 PE=1 SV=1	CALM3_HUMAN	CALM3	17 kDa		0.2	1.3	[]	unknown	18.401	29.657	47.408	47.905	21.412	52.334	32.842	27.548	57.511	53.009	50.427	65.378
212	TRUE	Empty	Alpha-N-acetylgalactosaminidase OS=Homo sapiens OX=9606 GN=NAGA PE=1 SV=2	NAGAB_HUMAN	NAGA	47 kDa		0.2	2.7	[]	unknown	6.9229	0	0	0	0	8.0647	2.7436	0	12.98	0	11.962	12.113
208	TRUE	Empty	HLA class I histocompatibility antigen, B-50 alpha chain OS=Homo sapiens OX=9606 GN=HLA-B PE=1 SV=1	1B50_HUMAN	HLA-B	41 kDa	TRUE	0.2	6.3	[]	unknown	0	0	0	4.5633	0	0	6.932	0	0	0	17.68	4.3222
209	TRUE	Empty	Keratin, type I cytoskeletal 15 OS=Homo sapiens OX=9606 GN=KRT15 PE=1 SV=3	K1C15_HUMAN	KRT15	49 kDa	TRUE	0.2	0	[]	unknown	0	0	111.43	23.387	0	12.138	0	0	0	0	0	0
210	TRUE	Empty	Apoptosis-associated speck-like protein containing a CARD OS=Homo sapiens OX=9606 GN=PYCARD PE=1 SV=2	ASC_HUMAN	PYCARD	22 kDa		0.2	0.06	[]	unknown	0	6.3142	0	12.386	0	0	0	0	0	0	1.1655	0
214	TRUE	Empty	Nesprin-1 OS=Homo sapiens OX=9606 GN=SYNE1 PE=1 SV=4	SYNE1_HUMAN	SYNE1	1011 kDa		0.21	0.3	[]	unknown	103.97	18.78	4.4548	5.2639	11.875	42.168	45.157	0	0	0	3.5325	0
215	TRUE	Empty	60 kDa heat shock protein, mitochondrial OS=Homo sapiens OX=9606 GN=HSPD1 PE=1 SV=2	CH60_HUMAN	HSPD1	61 kDa		0.21	0.1	[]	unknown	7.8482	0	0	8.6291	0	0	0	0	0	0	2.3193	0
213	TRUE	Empty	V-type proton ATPase subunit S1 OS=Homo sapiens OX=9606 GN=ATP6AP1 PE=1 SV=2	VAS1_HUMAN	ATP6AP1	52 kDa		0.21	0	[]	unknown	0	4.3366	0	13.582	0	0	0	0	0	0	0	0
217	TRUE	Empty	Proteasome subunit alpha type-3 OS=Homo sapiens OX=9606 GN=PSMA3 PE=1 SV=2	PSA3_HUMAN	PSMA3	28 kDa		0.22	1.4	[]	unknown	3.9583	12.446	65.069	23.3	70.833	54.176	59.879	45.3	50.264	70.725	56.49	45.205
223	TRUE	Empty	Amyloid-beta A4 protein OS=Homo sapiens OX=9606 GN=APP PE=1 SV=3	A4_HUMAN	APP	87 kDa		0.22	2	[]	unknown	2.8939	23.552	0	40.54	5.7266	9.0428	11.175	31.621	27.766	0	35.721	53.665
222	TRUE	Empty	Pterin-4-alpha-carbinolamine dehydratase OS=Homo sapiens OX=9606 GN=PCBD1 PE=1 SV=2	PHS_HUMAN	PCBD1	12 kDa		0.22	0.7	[]	unknown	9.8634	22.481	47.186	39.951	47.979	23.948	21.318	33.138	33.041	0	14.12	25.83
216	TRUE	Empty	Antithrombin-III OS=Homo sapiens OX=9606 GN=SERPINC1 PE=1 SV=1	ANT3_HUMAN	SERPINC1	53 kDa		0.22	2	[]	unknown	3.5464	0	0	3.688	24.12	30.824	39.088	0	16.867	33.816	19.545	15.89
224	TRUE	Empty	10 kDa heat shock protein, mitochondrial OS=Homo sapiens OX=9606 GN=HSPE1 PE=1 SV=2	CH10_HUMAN	HSPE1	11 kDa		0.22	0.8	[]	unknown	11.222	34.283	16.216	36.378	29.831	27.874	11.568	25.564	24.543	10.557	21.327	23.722
221	TRUE	Empty	Histone-binding protein RBBP4 OS=Homo sapiens OX=9606 GN=RBBP4 PE=1 SV=3	RBBP4_HUMAN	RBBP4	48 kDa		0.22	2.2	[]	unknown	10.469	0	0	17.249	0	8.0439	21.253	0	26.965	0	18.935	11.574
218	TRUE	Empty	Brain acid soluble protein 1 OS=Homo sapiens OX=9606 GN=BASP1 PE=1 SV=2	BASP1_HUMAN	BASP1	23 kDa		0.22	INF	[]	unknown	0	0	0	0	0	0	0	0	1.6887	0	5.617	0
220	TRUE	Empty	Microtubule-associated protein 4 OS=Homo sapiens OX=9606 GN=MAP4 PE=1 SV=3	MAP4_HUMAN	MAP4	121 kDa		0.22	INF	[]	unknown	0	0	0	0	0	0	0	0	0	0	9.5537	2.7904
219	TRUE	Empty	Cochlin OS=Homo sapiens OX=9606 GN=COCH PE=1 SV=1	COCH_HUMAN	COCH	59 kDa		0.22	0	[]	unknown	0	0	0	7.3923	0	2.1893	0	0	0	0	0	0
227	TRUE	Empty	Cofilin-1 OS=Homo sapiens OX=9606 GN=CFL1 PE=1 SV=3	COF1_HUMAN	CFL1	19 kDa	TRUE	0.23	0.7	[]	unknown	44.2	67.519	58.33	56.786	102.76	23.695	9.6137	56.698	57.511	49.375	35.441	44.547
228	TRUE	Empty	Gamma-glutamylcyclotransferase OS=Homo sapiens OX=9606 GN=GGCT PE=1 SV=1	GGCT_HUMAN	GGCT	21 kDa		0.23	2	[]	unknown	2.8181	9.4713	0	9.7537	3.2758	2.7522	8.7009	0	16.964	0	16.878	12.806
229	TRUE	Empty	Chloride intracellular channel protein 1 OS=Homo sapiens OX=9606 GN=CLIC1 PE=1 SV=4	CLIC1_HUMAN	CLIC1	27 kDa		0.23	0.5	[]	unknown	0	0	7.2252	13.473	17.761	16.424	6.5966	3.2296	5.0582	0	11.627	0
230	TRUE	Empty	Proliferation-associated protein 2G4 OS=Homo sapiens OX=9606 GN=PA2G4 PE=1 SV=3	PA2G4_HUMAN	PA2G4	44 kDa		0.23	0.1	[]	unknown	21.867	0	0	10.467	0	0	0	0	1.6887	0	2.2004	0
226	TRUE	Empty	Nucleolar RNA helicase 2 OS=Homo sapiens OX=9606 GN=DDX21 PE=1 SV=5	DDX21_HUMAN	DDX21	87 kDa		0.23	INF	[]	unknown	0	0	0	0	0	0	0	0	0	0	10.671	2.7904
225	TRUE	Empty	Polypeptide N-acetylgalactosaminyltransferase 1 OS=Homo sapiens OX=9606 GN=GALNT1 PE=1 SV=1	GALT1_HUMAN	GALNT1	64 kDa		0.23	INF	[]	unknown	0	0	0	0	0	0	0	0	4.1982	0	1.1002	0
238	TRUE	Empty	Dynein heavy chain 7, axonemal OS=Homo sapiens OX=9606 GN=DNAH7 PE=1 SV=2	DYH7_HUMAN	DNAH7	461 kDa		0.24	0.2	[]	unknown	8.7486	0	0	9.6207	0	0	0	0	0	0	3.3006	0
234	TRUE	Empty	Proteasome subunit beta type-5 OS=Homo sapiens OX=9606 GN=PSMB5 PE=1 SV=3	PSB5_HUMAN	PSMB5	28 kDa		0.24	1.4	[]	unknown	40.839	44.679	5.9142	27.474	23.188	20.014	25.08	32.963	54.586	18.651	44.379	47.638
233	TRUE	Empty	Receptor-type tyrosine-protein phosphatase eta OS=Homo sapiens OX=9606 GN=PTPRJ PE=1 SV=3	PTPRJ_HUMAN	PTPRJ	146 kDa		0.24	1.8	[]	unknown	0	0	0	31.437	9.5042	18.453	28.439	14.82	15.044	6.6313	23.434	17.068
235	TRUE	Empty	Protein S100-A11 OS=Homo sapiens OX=9606 GN=S100A11 PE=1 SV=2	S10AB_HUMAN	S100A11	12 kDa		0.24	5	[]	unknown	0	7.8927	0	7.8959	0	0	0	50.337	0	0	21.919	6.511
231	TRUE	Empty	Thioredoxin domain-containing protein 12 OS=Homo sapiens OX=9606 GN=TXNDC12 PE=1 SV=1	TXD12_HUMAN	TXNDC12	19 kDa		0.24	0.5	[]	unknown	11.222	26.864	0	15.93	0	13.465	4.6928	0	12.233	0	13.498	0
236	TRUE	Empty	Desmocollin-1 OS=Homo sapiens OX=9606 GN=DSC1 PE=1 SV=2	DSC1_HUMAN	DSC1	100 kDa		0.24	0.2	[]	unknown	0	0	0	4.8433	0	3.6778	0	0	0	0	0	1.4474
239	TRUE	Empty	Calpastatin OS=Homo sapiens OX=9606 GN=CAST PE=1 SV=4	ICAL_HUMAN	CAST	77 kDa		0.24	INF	[]	unknown	0	0	0	0	0	0	0	0	1.9201	0	8.9709	0
237	TRUE	Empty	NADP-dependent malic enzyme OS=Homo sapiens OX=9606 GN=ME1 PE=1 SV=1	MAOX_HUMAN	ME1	64 kDa		0.24	0	[]	unknown	0	0	0	7.3947	0	1.642	0	0	0	0	0	0
232	TRUE	Empty	Protein canopy homolog 2 OS=Homo sapiens OX=9606 GN=CNPY2 PE=1 SV=1	CNPY2_HUMAN	CNPY2	21 kDa		0.24	0	[]	unknown	0	2.891	0	12.409	0	0	0	0	0	0	0	0
240	TRUE	Empty	Soluble calcium-activated nucleotidase 1 OS=Homo sapiens OX=9606 GN=CANT1 PE=1 SV=1	CANT1_HUMAN	CANT1	45 kDa		0.25	0.8	[]	unknown	42.787	42.927	45.032	41.281	46.169	27.959	34.347	22.319	46.184	21.234	42.61	41.563
241	TRUE	Empty	Lamin-B1 OS=Homo sapiens OX=9606 GN=LMNB1 PE=1 SV=2	LMNB1_HUMAN	LMNB1	66 kDa	TRUE	0.25	2.6	[]	unknown	0	0	0	14.781	6.7722	12.703	0	44.39	18.484	0	22.612	4.3639
242	TRUE	Empty	Beta-glucuronidase OS=Homo sapiens OX=9606 GN=GUSB PE=1 SV=2	BGLR_HUMAN	GUSB	75 kDa		0.25	1.9	[]	unknown	2.8939	0	0	15.577	0	20.6	7.593	27.128	3.7546	14.087	14.771	8.2472
248	TRUE	Empty	Membrane-bound transcription factor site-1 protease OS=Homo sapiens OX=9606 GN=MBTPS1 PE=1 SV=1	MBTP1_HUMAN	MBTPS1	118 kDa		0.26	1.4	[]	unknown	18.398	14.854	13.942	29.734	9.3334	20.632	25.19	33.157	40.105	0	27.565	25.311
244	TRUE	Empty	Small ubiquitin-related modifier 1 OS=Homo sapiens OX=9606 GN=SUMO1 PE=1 SV=1	SUMO1_HUMAN	SUMO1	12 kDa		0.26	1.7	[]	unknown	0	0	5.4054	23.933	18.349	13.098	0	19.928	26.422	8.4434	22.469	26.66
245	TRUE	Empty	14-3-3 protein theta OS=Homo sapiens OX=9606 GN=YWHAQ PE=1 SV=1	1433T_HUMAN	YWHAQ	28 kDa	TRUE	0.26	0.5	[]	unknown	43.542	0	0	49.407	113.92	62.101	0	23.205	39.323	0	36.759	34.462
249	TRUE	Empty	Glycogen phosphorylase, liver form OS=Homo sapiens OX=9606 GN=PYGL PE=1 SV=4	PYGL_HUMAN	PYGL	97 kDa	TRUE	0.26	2.8	[]	unknown	3.3462	2.612	0	9.4446	0	0	0	0	11.494	0	21.895	10.007
246	TRUE	Empty	Pregnancy-specific beta-1-glycoprotein 9 OS=Homo sapiens OX=9606 GN=PSG9 PE=2 SV=2	PSG9_HUMAN	PSG9	48 kDa	TRUE	0.26	0.4	[]	unknown	0	6.2998	0	9.2387	0	8.4776	0	0	3.3695	0	5.7359	0
247	TRUE	Empty	Peptidyl-prolyl cis-trans isomerase FKBP9 OS=Homo sapiens OX=9606 GN=FKBP9 PE=1 SV=2	FKBP9_HUMAN	FKBP9	63 kDa		0.26	6.3	[]	unknown	0	0	0	2.4157	0	1.1581	2.8713	0	16.46	0	3.0688	0
243	TRUE	Empty	Acid sphingomyelinase-like phosphodiesterase 3a OS=Homo sapiens OX=9606 GN=SMPDL3A PE=1 SV=2	ASM3A_HUMAN	SMPDL3A	51 kDa		0.26	5.2	[]	unknown	0	0	0	1.8477	0	0	1.6648	0	0	0	6.4138	1.446
250	TRUE	Empty	Poliovirus receptor OS=Homo sapiens OX=9606 GN=PVR PE=1 SV=2	PVR_HUMAN	PVR	45 kDa		0.27	1.6	[]	unknown	30.456	16.225	0	44.728	0	22.89	45.48	12.281	49.25	5.2491	43.745	31.744
253	TRUE	Empty	Tyrosine-protein kinase receptor UFO OS=Homo sapiens OX=9606 GN=AXL PE=1 SV=3	UFO_HUMAN	AXL	98 kDa		0.27	1.4	[]	unknown	26.903	15.651	19.068	25.201	18.346	23.94	19.709	0	36.902	50.441	43.009	32.496
252	TRUE	Empty	Titin OS=Homo sapiens OX=9606 GN=TTN PE=1 SV=4	TITIN_HUMAN	TTN	3816 kDa		0.27	0.5	[]	unknown	10.355	4.3366	17.965	4.8024	3.3617	3.4377	8.6237	0	2.8802	11.021	0	0
251	TRUE	Empty	Neudesin OS=Homo sapiens OX=9606 GN=NENF PE=1 SV=1	NENF_HUMAN	NENF	19 kDa		0.27	0.4	[]	unknown	7.7916	19.457	0	18.623	3.2758	0	0	0	10.447	0	6.2661	4.0509
254	TRUE	Empty	N(G),N(G)-dimethylarginine dimethylaminohydrolase 1 OS=Homo sapiens OX=9606 GN=DDAH1 PE=1 SV=3	DDAH1_HUMAN	DDAH1	31 kDa	TRUE	0.28	1.4	[]	unknown	0	4.4525	30.894	54.705	55.246	65.926	49.725	44.294	39.411	79.059	42.585	45.102
256	TRUE	Empty	UL16-binding protein 2 OS=Homo sapiens OX=9606 GN=ULBP2 PE=1 SV=1	ULBP2_HUMAN	ULBP2	27 kDa		0.28	0.6	[]	unknown	0	3.0255	14.119	36.038	45.348	37.223	5.4688	12.244	11.605	10.82	20.757	18.727
255	TRUE	Empty	Glyoxalase domain-containing protein 4 OS=Homo sapiens OX=9606 GN=GLOD4 PE=1 SV=1	GLOD4_HUMAN	GLOD4	35 kDa		0.28	1.6	[]	unknown	0	0	0	16.848	22.754	16.082	8.9348	12.096	16.508	19.732	14.569	14.781
257	TRUE	Empty	L-lactate dehydrogenase A chain OS=Homo sapiens OX=9606 GN=LDHA PE=1 SV=2	LDHA_HUMAN	LDHA	37 kDa	TRUE	0.29	0.8	[]	unknown	746.55	697.74	417.82	313.84	492.94	390.2	389.39	427.44	416.24	505.21	409.8	414.98
259	TRUE	Empty	Superoxide dismutase [Cu-Zn] OS=Homo sapiens OX=9606 GN=SOD1 PE=1 SV=2	SODC_HUMAN	SOD1	16 kDa		0.29	0.8	[]	unknown	104.91	115.35	114.98	78.043	168.98	124.4	70.528	134.16	96.073	116.11	75.217	108.15
260	TRUE	Empty	Protein RCC2 OS=Homo sapiens OX=9606 GN=RCC2 PE=1 SV=2	RCC2_HUMAN	RCC2	56 kDa		0.29	2.6	[]	unknown	0	0	0	8.626	0	0	3.3296	0	7.9142	0	8.5547	2.8383
258	TRUE	Empty	High mobility group protein B2 OS=Homo sapiens OX=9606 GN=HMGB2 PE=1 SV=2	HMGB2_HUMAN	HMGB2	24 kDa	TRUE	0.29	0.2	[]	unknown	0	0	0	10.784	0	11.825	0	0	0	0	5.3567	0
261	TRUE	Empty	Calsyntenin-3 OS=Homo sapiens OX=9606 GN=CLSTN3 PE=1 SV=1	CSTN3_HUMAN	CLSTN3	106 kDa		0.29	0.5	[]	unknown	0	6.0245	10.456	3.9137	2.2906	9.1089	0	0	4.8805	0	10.698	0
264	TRUE	Empty	Glucosidase 2 subunit beta OS=Homo sapiens OX=9606 GN=PRKCSH PE=1 SV=2	GLU2B_HUMAN	PRKCSH	59 kDa		0.3	0.7	[]	unknown	23.569	24.676	49.234	39.358	19.994	29.802	0	18.226	25.821	0	50.307	32.561
262	TRUE	Empty	Protein CutA OS=Homo sapiens OX=9606 GN=CUTA PE=1 SV=2	CUTA_HUMAN	CUTA	19 kDa		0.3	1.6	[]	unknown	8.9013	6.3142	0	18.613	0	22.269	16.346	14.616	15.862	0	25.266	17.486
263	TRUE	Empty	6-phosphogluconate dehydrogenase, decarboxylating OS=Homo sapiens OX=9606 GN=PGD PE=1 SV=3	6PGD_HUMAN	PGD	53 kDa		0.3	0.1	[]	unknown	2.6246	0	0	9.8558	0	0	0	0	0	0	1.7663	0
266	TRUE	Empty	Ubiquitin-60S ribosomal protein L40 OS=Homo sapiens OX=9606 GN=UBA52 PE=1 SV=2	RL40_HUMAN	UBA52	15 kDa		0.31	0.9	[]	unknown	125.97	153.05	244.48	142.35	225.43	209.73	124.16	164.52	168.88	213.09	119.59	154.99
265	TRUE	Empty	Endoplasmic reticulum aminopeptidase 1 OS=Homo sapiens OX=9606 GN=ERAP1 PE=1 SV=3	ERAP1_HUMAN	ERAP1	107 kDa		0.31	0.8	[]	unknown	50.24	25.655	47.665	57.275	30.056	60	13.766	33.715	42.349	12.248	61.162	45.501
269	TRUE	Empty	14-3-3 protein beta/alpha OS=Homo sapiens OX=9606 GN=YWHAB PE=1 SV=3	1433B_HUMAN	YWHAB	28 kDa	TRUE	0.32	0.6	[]	unknown	38.345	58.381	0	61.675	137.27	81.732	53.323	0	80.596	0	63.195	35.244
270	TRUE	Empty	Eukaryotic translation initiation factor 5A-1 OS=Homo sapiens OX=9606 GN=EIF5A PE=1 SV=2	IF5A1_HUMAN	EIF5A	17 kDa		0.32	0.5	[]	unknown	0	30.044	0	34.605	29.947	0	0	10.487	19.771	0	10.088	5.8818
268	TRUE	Empty	Aminopeptidase B OS=Homo sapiens OX=9606 GN=RNPEP PE=1 SV=2	AMPB_HUMAN	RNPEP	73 kDa		0.32	0.6	[]	unknown	17.235	0	0	12.573	12.278	15.378	0	0	14.787	0	7.8382	9.2749
267	TRUE	Empty	Neogenin OS=Homo sapiens OX=9606 GN=NEO1 PE=1 SV=2	NEO1_HUMAN	NEO1	160 kDa		0.32	1.7	[]	unknown	0	0	0	15.085	10.735	10.312	2.9719	14.82	17.109	0	14.771	11.819
271	TRUE	Empty	Procollagen-lysine,2-oxoglutarate 5-dioxygenase 3 OS=Homo sapiens OX=9606 GN=PLOD3 PE=1 SV=1	PLOD3_HUMAN	PLOD3	85 kDa		0.32	0.5	[]	unknown	6.5113	7.5883	6.9709	15.629	0	10.854	0	0	17.117	0	4.5893	4.3423
272	TRUE	Empty	Plexin-B2 OS=Homo sapiens OX=9606 GN=PLXNB2 PE=1 SV=3	PLXB2_HUMAN	PLXNB2	205 kDa		0.32	2.5	[]	unknown	0	0	0	16.956	0	0	4.6211	0	10.649	0	17.325	9.0145
273	TRUE	Empty	Ras-related protein Rab-11B OS=Homo sapiens OX=9606 GN=RAB11B PE=1 SV=4	RB11B_HUMAN	RAB11B	24 kDa		0.33	2	[]	unknown	0	4.3714	0	15.082	0	7.694	0	17.373	18.831	0	13.498	4.1218
274	TRUE	Empty	Desmoplakin OS=Homo sapiens OX=9606 GN=DSP PE=1 SV=3	DESP_HUMAN	DSP	332 kDa		0.33	3.5	[]	unknown	3.3157	0	0	0	0	0	5.7491	0	0	0	5.7314	0
276	TRUE	Empty	Interferon regulatory factor 2 OS=Homo sapiens OX=9606 GN=IRF2 PE=1 SV=2	IRF2_HUMAN	IRF2	39 kDa		0.34	INF	[]	unknown	0	0	0	0	0	0	0	0	1.9201	0	0	0
277	TRUE	Empty	Prothymosin alpha OS=Homo sapiens OX=9606 GN=PTMA PE=1 SV=2	PTMA_HUMAN	PTMA	12 kDa		0.34	INF	[]	unknown	0	0	0	0	0	0	0	0	0	0	21.764	0
316	TRUE	Empty	GRIP and coiled-coil domain-containing protein 2 OS=Homo sapiens OX=9606 GN=GCC2 PE=1 SV=4	GCC2_HUMAN	GCC2	196 kDa		0.34	0	[]	unknown	0	0	12.496	0	0	0	0	0	0	0	0	0
317	TRUE	Empty	Protein piccolo OS=Homo sapiens OX=9606 GN=PCLO PE=1 SV=4	PCLO_HUMAN	PCLO	553 kDa		0.34	0	[]	unknown	0	3.2989	0	0	0	0	0	0	0	0	0	0
318	TRUE	Empty	HEAT repeat-containing protein 1 OS=Homo sapiens OX=9606 GN=HEATR1 PE=1 SV=3	HEAT1_HUMAN	HEATR1	242 kDa		0.34	0	[]	unknown	0	0	0	0	0	2.8126	0	0	0	0	0	0
278	TRUE	Empty	Ninein OS=Homo sapiens OX=9606 GN=NIN PE=1 SV=4	NIN_HUMAN	NIN	243 kDa		0.34	0	[]	unknown	0	0	0	1.2596	0	0	0	0	0	0	0	0
319	TRUE	Empty	Myosin-14 OS=Homo sapiens OX=9606 GN=MYH14 PE=1 SV=2	MYH14_HUMAN	MYH14	228 kDa	TRUE	0.34	0	[]	unknown	0	0	0	0	0	3.4679	0	0	0	0	0	0
366	TRUE	Empty	RasGAP-activating-like protein 1 OS=Homo sapiens OX=9606 GN=RASAL1 PE=1 SV=3	RASL1_HUMAN	RASAL1	90 kDa		0.34	0	[]	unknown	4.2272	0	0	0	0	0	0	0	0	0	0	0
279	TRUE	Empty	Rho guanine nucleotide exchange factor 1 OS=Homo sapiens OX=9606 GN=ARHGEF1 PE=1 SV=2	ARHG1_HUMAN	ARHGEF1	102 kDa		0.34	0	[]	unknown	0	0	0	0	0	2.0541	0	0	0	0	0	0
275	TRUE	Empty	Cell surface glycoprotein MUC18 OS=Homo sapiens OX=9606 GN=MCAM PE=1 SV=2	MUC18_HUMAN	MCAM	72 kDa		0.34	0.5	[]	unknown	19.216	0	0	7.5552	0	22.329	6.8004	0	4.1982	0	5.1261	6.6966
320	TRUE	Empty	Lysosome-associated membrane glycoprotein 2 OS=Homo sapiens OX=9606 GN=LAMP2 PE=1 SV=2	LAMP2_HUMAN	LAMP2	45 kDa		0.34	INF	[]	unknown	0	0	0	0	0	0	2.9719	0	0	0	0	0
321	TRUE	Empty	Structural maintenance of chromosomes protein 1B OS=Homo sapiens OX=9606 GN=SMC1B PE=2 SV=2	SMC1B_HUMAN	SMC1B	144 kDa		0.34	INF	[]	unknown	0	0	0	0	0	0	0	0	2.2723	0	0	0
280	TRUE	Empty	DENN domain-containing protein 4C OS=Homo sapiens OX=9606 GN=DENND4C PE=1 SV=3	DEN4C_HUMAN	DENND4C	213 kDa		0.34	INF	[]	unknown	0	0	0	0	0	0	0	0	1.3139	0	0	0
322	TRUE	Empty	Cilia- and flagella-associated protein 74 OS=Homo sapiens OX=9606 GN=CFAP74 PE=2 SV=3	CFA74_HUMAN	CFAP74	179 kDa		0.34	INF	[]	unknown	0	0	0	0	0	0	2.4972	0	0	0	0	0
372	TRUE	Empty	Myosin phosphatase Rho-interacting protein OS=Homo sapiens OX=9606 GN=MPRIP PE=1 SV=3	MPRIP_HUMAN	MPRIP	117 kDa		0.34	0	[]	unknown	1.6731	0	0	0	0	0	0	0	0	0	0	0
367	TRUE	Empty	Nucleophosmin OS=Homo sapiens OX=9606 GN=NPM1 PE=1 SV=2	NPM_HUMAN	NPM1	33 kDa		0.34	INF	[]	unknown	0	0	0	0	0	0	0	0	0	0	2.0274	0
281	TRUE	Empty	Coiled-coil domain-containing protein 178 OS=Homo sapiens OX=9606 GN=CCDC178 PE=2 SV=3	CC178_HUMAN	CCDC178	102 kDa		0.34	INF	[]	unknown	0	0	0	0	0	0	0	0	0	5.2491	0	0
368	TRUE	Empty	Fractalkine OS=Homo sapiens OX=9606 GN=CX3CL1 PE=1 SV=1	X3CL1_HUMAN	CX3CL1	42 kDa		0.34	0	[]	unknown	4.3409	0	0	0	0	0	0	0	0	0	0	0
323	TRUE	Empty	Neurobeachin-like protein 2 OS=Homo sapiens OX=9606 GN=NBEAL2 PE=1 SV=2	NBEL2_HUMAN	NBEAL2	303 kDa		0.34	0	[]	unknown	0	0	0	1.2293	0	0	0	0	0	0	0	0
282	TRUE	Empty	Filamin-B OS=Homo sapiens OX=9606 GN=FLNB PE=1 SV=2	FLNB_HUMAN	FLNB	278 kDa		0.34	0	[]	unknown	0	0	0	0	0	2.0541	0	0	0	0	0	0
324	TRUE	Empty	Keratin, type I cytoskeletal 18 OS=Homo sapiens OX=9606 GN=KRT18 PE=1 SV=2	K1C18_HUMAN	KRT18	48 kDa	TRUE	0.34	0	[]	unknown	0	0	0	23.008	0	0	0	0	0	0	0	0
283	TRUE	Empty	Plectin OS=Homo sapiens OX=9606 GN=PLEC PE=1 SV=3	PLEC_HUMAN	PLEC	532 kDa		0.34	INF	[]	unknown	0	0	0	0	0	0	0	0	0	0	4.2582	0
284	TRUE	Empty	DNA helicase B OS=Homo sapiens OX=9606 GN=HELB PE=1 SV=2	HELB_HUMAN	HELB	123 kDa		0.34	0	[]	unknown	0	0	0	1.3271	0	0	0	0	0	0	0	0
325	TRUE	Empty	Zinc-alpha-2-glycoprotein OS=Homo sapiens OX=9606 GN=AZGP1 PE=1 SV=2	ZA2G_HUMAN	AZGP1	34 kDa		0.34	0	[]	unknown	0	0	0	3.9929	0	0	0	0	0	0	0	0
285	TRUE	Empty	Dipeptidyl peptidase 1 OS=Homo sapiens OX=9606 GN=CTSC PE=1 SV=2	CATC_HUMAN	CTSC	52 kDa		0.34	0	[]	unknown	0	0	0	3.089	0	0	0	0	0	0	0	0
286	TRUE	Empty	Vascular endothelial growth factor A OS=Homo sapiens OX=9606 GN=VEGFA PE=1 SV=2	VEGFA_HUMAN	VEGFA	27 kDa		0.34	INF	[]	unknown	0	0	0	0	0	0	0	0	0	0	12.9	0
326	TRUE	Empty	Septin-9 OS=Homo sapiens OX=9606 GN=SEPT9 PE=1 SV=2	SEPT9_HUMAN	2019-09-09	65 kDa		0.34	INF	[]	unknown	0	0	0	0	0	0	1.6648	0	0	0	0	0
327	TRUE	Empty	Receptor-type tyrosine-protein phosphatase S OS=Homo sapiens OX=9606 GN=PTPRS PE=1 SV=3	PTPRS_HUMAN	PTPRS	217 kDa	TRUE	0.34	0	[]	unknown	0	0	0	2.4674	0	0	0	0	0	0	0	0
287	TRUE	Empty	Eukaryotic translation initiation factor 2 subunit 2 OS=Homo sapiens OX=9606 GN=EIF2S2 PE=1 SV=2	IF2B_HUMAN	EIF2S2	38 kDa		0.34	INF	[]	unknown	0	0	0	0	0	0	0	0	0	0	7.8294	0
328	TRUE	Empty	WD repeat-containing protein 1 OS=Homo sapiens OX=9606 GN=WDR1 PE=1 SV=4	WDR1_HUMAN	WDR1	66 kDa		0.34	0	[]	unknown	0	0	0	0	0	4.6219	0	0	0	0	0	0
373	TRUE	Empty	Cystatin-A OS=Homo sapiens OX=9606 GN=CSTA PE=1 SV=1	CYTA_HUMAN	CSTA	11 kDa		0.34	INF	[]	unknown	0	0	0	0	0	0	0	0	0	0	1.6318	0
374	TRUE	Empty	Calmodulin regulator protein PCP4 OS=Homo sapiens OX=9606 GN=PCP4 PE=1 SV=3	PCP4_HUMAN	PCP4	7 kDa		0.34	0	[]	unknown	0	0	0	3.5566	0	0	0	0	0	0	0	0
288	TRUE	Empty	Lumican OS=Homo sapiens OX=9606 GN=LUM PE=1 SV=2	LUM_HUMAN	LUM	38 kDa		0.34	0	[]	unknown	5.5856	0	0	0	0	0	0	0	0	0	0	0
329	TRUE	Empty	Gelsolin OS=Homo sapiens OX=9606 GN=GSN PE=1 SV=1	GELS_HUMAN	GSN	86 kDa		0.34	0	[]	unknown	0	0	0	0	0	5.156	0	0	0	0	0	0
375	TRUE	Empty	Alpha-L-iduronidase OS=Homo sapiens OX=9606 GN=IDUA PE=1 SV=2	IDUA_HUMAN	IDUA	73 kDa		0.34	0	[]	unknown	7.7874	0	0	0	0	0	0	0	0	0	0	0
330	TRUE	Empty	Glycoprotein endo-alpha-1,2-mannosidase-like protein OS=Homo sapiens OX=9606 GN=MANEAL PE=2 SV=1	MANEL_HUMAN	MANEAL	51 kDa		0.34	INF	[]	unknown	0	0	0	0	0	0	0	0	0	0	2.2004	0
331	TRUE	Empty	S-phase kinase-associated protein 1 OS=Homo sapiens OX=9606 GN=SKP1 PE=1 SV=2	SKP1_HUMAN	SKP1	19 kDa		0.34	0	[]	unknown	0	0	0	7.9873	0	0	0	0	0	0	0	0
289	TRUE	Empty	GDP-L-fucose synthase OS=Homo sapiens OX=9606 GN=TSTA3 PE=1 SV=1	FCL_HUMAN	TSTA3	36 kDa		0.34	INF	[]	unknown	0	0	0	0	0	0	0	0	0	0	4.7467	0
332	TRUE	Empty	Sororin OS=Homo sapiens OX=9606 GN=CDCA5 PE=1 SV=1	CDCA5_HUMAN	CDCA5	28 kDa		0.34	INF	[]	unknown	0	0	0	0	0	0	1.829	0	0	0	0	0
290	TRUE	Empty	UMP-CMP kinase OS=Homo sapiens OX=9606 GN=CMPK1 PE=1 SV=3	KCY_HUMAN	CMPK1	22 kDa		0.34	INF	[]	unknown	0	0	0	0	0	0	0	0	0	0	4.4105	0
291	TRUE	Empty	Endothelin-converting enzyme 1 OS=Homo sapiens OX=9606 GN=ECE1 PE=1 SV=2	ECE1_HUMAN	ECE1	87 kDa		0.34	INF	[]	unknown	0	0	0	0	0	0	0	0	0	0	1.5195	0
292	TRUE	Empty	Acylphosphatase-1 OS=Homo sapiens OX=9606 GN=ACYP1 PE=1 SV=2	ACYP1_HUMAN	ACYP1	11 kDa		0.34	INF	[]	unknown	0	0	0	0	0	0	0	0	0	0	10.127	0
333	TRUE	Empty	Inositol monophosphatase 1 OS=Homo sapiens OX=9606 GN=IMPA1 PE=1 SV=1	IMPA1_HUMAN	IMPA1	30 kDa		0.34	INF	[]	unknown	0	0	0	0	0	0	0	0	1.7072	0	0	0
293	TRUE	Empty	Protein PIMREG OS=Homo sapiens OX=9606 GN=PIMREG PE=1 SV=1	PIMRE_HUMAN	PIMREG	27 kDa		0.34	0	[]	unknown	4.1454	0	0	0	0	0	0	0	0	0	0	0
294	TRUE	Empty	Enolase-phosphatase E1 OS=Homo sapiens OX=9606 GN=ENOPH1 PE=1 SV=1	ENOPH_HUMAN	ENOPH1	29 kDa		0.34	0	[]	unknown	0	0	0	1.3275	0	0	0	0	0	0	0	0
334	TRUE	Empty	NEDD8 OS=Homo sapiens OX=9606 GN=NEDD8 PE=1 SV=1	NEDD8_HUMAN	NEDD8	9 kDa		0.34	INF	[]	unknown	0	0	0	0	0	0	0	0	0	0	1.1174	0
295	TRUE	Empty	Myosin-9 OS=Homo sapiens OX=9606 GN=MYH9 PE=1 SV=4	MYH9_HUMAN	MYH9	227 kDa	TRUE	0.34	0	[]	unknown	0	0	0	4.7394	0	0	0	0	0	0	0	0
335	TRUE	Empty	Arginase-1 OS=Homo sapiens OX=9606 GN=ARG1 PE=1 SV=2	ARGI1_HUMAN	ARG1	35 kDa		0.34	0	[]	unknown	0	0	0	0	0	1.156	0	0	0	0	0	0
336	TRUE	Empty	Epidermal growth factor receptor OS=Homo sapiens OX=9606 GN=EGFR PE=1 SV=2	EGFR_HUMAN	EGFR	134 kDa	TRUE	0.34	INF	[]	unknown	0	0	0	0	0	0	0	0	0	0	3.5465	0
296	TRUE	Empty	Elongation factor 1-alpha 2 OS=Homo sapiens OX=9606 GN=EEF1A2 PE=1 SV=1	EF1A2_HUMAN	EEF1A2	50 kDa		0.34	0	[]	unknown	0	0	0	2.632	0	0	0	0	0	0	0	0
376	TRUE	Empty	Single-stranded DNA-binding protein, mitochondrial OS=Homo sapiens OX=9606 GN=SSBP1 PE=1 SV=1	SSBP_HUMAN	SSBP1	17 kDa		0.34	INF	[]	unknown	0	0	0	0	0	0	0	0	0	0	1.6318	0
337	TRUE	Empty	Laminin subunit alpha-5 OS=Homo sapiens OX=9606 GN=LAMA5 PE=1 SV=8	LAMA5_HUMAN	LAMA5	400 kDa		0.34	INF	[]	unknown	0	0	0	0	0	0	0	0	0	0	3.0788	0
338	TRUE	Empty	Furin OS=Homo sapiens OX=9606 GN=FURIN PE=1 SV=2	FURIN_HUMAN	FURIN	87 kDa		0.34	INF	[]	unknown	0	0	0	0	0	0	0	0	1.4849	0	0	0
369	TRUE	Empty	Tubulin polyglutamylase TTLL6 OS=Homo sapiens OX=9606 GN=TTLL6 PE=1 SV=2	TTLL6_HUMAN	TTLL6	96 kDa		0.34	0	[]	unknown	0	0	0	0	0	9.7842	0	0	0	0	0	0
297	TRUE	Empty	Rho GDP-dissociation inhibitor 1 OS=Homo sapiens OX=9606 GN=ARHGDIA PE=1 SV=3	GDIR1_HUMAN	ARHGDIA	23 kDa		0.34	INF	[]	unknown	0	0	0	0	0	0	0	0	0	0	10.666	0
339	TRUE	Empty	14 kDa phosphohistidine phosphatase OS=Homo sapiens OX=9606 GN=PHPT1 PE=1 SV=1	PHP14_HUMAN	PHPT1	14 kDa		0.34	INF	[]	unknown	0	0	0	0	0	0	0	0	0	0	2.1757	0
340	TRUE	Empty	Nicotinate-nucleotide pyrophosphorylase [carboxylating] OS=Homo sapiens OX=9606 GN=QPRT PE=1 SV=3	NADC_HUMAN	QPRT	31 kDa		0.34	0	[]	unknown	0	0	0	4.74	0	0	0	0	0	0	0	0
298	TRUE	Empty	Transitional endoplasmic reticulum ATPase OS=Homo sapiens OX=9606 GN=VCP PE=1 SV=4	TERA_HUMAN	VCP	89 kDa		0.34	0	[]	unknown	0	0	0	0	0	6.2903	0	0	0	0	0	0
299	TRUE	Empty	Angiogenin OS=Homo sapiens OX=9606 GN=ANG PE=1 SV=1	ANGI_HUMAN	ANG	17 kDa		0.34	INF	[]	unknown	0	0	0	0	0	0	0	0	0	0	3.4966	0
341	TRUE	Empty	Nuclear autoantigenic sperm protein OS=Homo sapiens OX=9606 GN=NASP PE=1 SV=2	NASP_HUMAN	NASP	85 kDa		0.34	INF	[]	unknown	0	0	0	0	0	0	0	0	0	0	2.8361	0
300	TRUE	Empty	Calnexin OS=Homo sapiens OX=9606 GN=CANX PE=1 SV=2	CALX_HUMAN	CANX	68 kDa		0.34	INF	[]	unknown	0	0	0	0	0	0	0	0	0	0	8.1554	0
301	TRUE	Empty	Serpin H1 OS=Homo sapiens OX=9606 GN=SERPINH1 PE=1 SV=2	SERPH_HUMAN	SERPINH1	46 kDa		0.34	0	[]	unknown	0	0	0	3.6974	0	0	0	0	0	0	0	0
342	TRUE	Empty	Glia-derived nexin OS=Homo sapiens OX=9606 GN=SERPINE2 PE=1 SV=1	GDN_HUMAN	SERPINE2	44 kDa		0.34	INF	[]	unknown	0	0	0	0	0	0	0	0	0	0	5.7359	0
343	TRUE	Empty	Twinfilin-2 OS=Homo sapiens OX=9606 GN=TWF2 PE=1 SV=2	TWF2_HUMAN	TWF2	40 kDa		0.34	INF	[]	unknown	0	0	0	0	0	0	0	0	0	0	1.1174	0
344	TRUE	Empty	Putative hydroxypyruvate isomerase OS=Homo sapiens OX=9606 GN=HYI PE=1 SV=2	HYI_HUMAN	HYI	30 kDa		0.34	INF	[]	unknown	0	0	0	0	0	0	0	0	0	0	5.5808	0
345	TRUE	Empty	Integrin beta-4 OS=Homo sapiens OX=9606 GN=ITGB4 PE=1 SV=5	ITB4_HUMAN	ITGB4	202 kDa		0.34	INF	[]	unknown	0	0	0	0	0	0	0	0	0	0	6.1095	0
302	TRUE	Empty	Palmitoyl-protein thioesterase 1 OS=Homo sapiens OX=9606 GN=PPT1 PE=1 SV=1	PPT1_HUMAN	PPT1	34 kDa		0.34	INF	[]	unknown	0	0	0	0	0	0	0	0	0	0	0	2.6458
303	TRUE	Empty	Translin-associated protein X OS=Homo sapiens OX=9606 GN=TSNAX PE=1 SV=1	TSNAX_HUMAN	TSNAX	33 kDa		0.34	0	[]	unknown	0	0	0	1.3275	0	0	0	0	0	0	0	0
346	TRUE	Empty	Endoplasmic reticulum resident protein 29 OS=Homo sapiens OX=9606 GN=ERP29 PE=1 SV=4	ERP29_HUMAN	ERP29	29 kDa		0.34	0	[]	unknown	0	0	0	0	0	2.1284	0	0	0	0	0	0
347	TRUE	Empty	Arfaptin-2 OS=Homo sapiens OX=9606 GN=ARFIP2 PE=1 SV=1	ARFP2_HUMAN	ARFIP2	38 kDa		0.34	INF	[]	unknown	0	0	0	0	0	0	0	0	0	0	1.1174	0
348	TRUE	Empty	Discoidin, CUB and LCCL domain-containing protein 1 OS=Homo sapiens OX=9606 GN=DCBLD1 PE=1 SV=2	DCBD1_HUMAN	DCBLD1	78 kDa		0.34	INF	[]	unknown	0	0	0	0	0	0	0	0	0	0	1.7663	0
304	TRUE	Empty	Pyridoxal phosphate homeostasis protein OS=Homo sapiens OX=9606 GN=PLPBP PE=1 SV=1	PLPHP_HUMAN	PLPBP	30 kDa		0.34	0	[]	unknown	0	0	0	0	0	2.3895	0	0	0	0	0	0
349	TRUE	Empty	Exostosin-like 2 OS=Homo sapiens OX=9606 GN=EXTL2 PE=1 SV=1	EXTL2_HUMAN	EXTL2	37 kDa		0.34	INF	[]	unknown	0	0	0	0	0	0	0	0	0	0	3.7808	0
350	TRUE	Empty	ADM OS=Homo sapiens OX=9606 GN=ADM PE=1 SV=1	ADML_HUMAN	ADM	20 kDa		0.34	0	[]	unknown	0	0	0	5.3502	0	0	0	0	0	0	0	0
351	TRUE	Empty	CD99 antigen-like protein 2 OS=Homo sapiens OX=9606 GN=CD99L2 PE=1 SV=1	C99L2_HUMAN	CD99L2	28 kDa		0.34	0	[]	unknown	0	0	0	1.7546	0	0	0	0	0	0	0	0
305	TRUE	Empty	Proliferating cell nuclear antigen OS=Homo sapiens OX=9606 GN=PCNA PE=1 SV=1	PCNA_HUMAN	PCNA	29 kDa		0.34	0	[]	unknown	0	0	0	2.7019	0	0	0	0	0	0	0	0
306	TRUE	Empty	Echinoderm microtubule-associated protein-like 1 OS=Homo sapiens OX=9606 GN=EML1 PE=1 SV=3	EMAL1_HUMAN	EML1	90 kDa		0.34	0	[]	unknown	0	0	0	1.2596	0	0	0	0	0	0	0	0
307	TRUE	Empty	Keratin, type II cytoskeletal 6B OS=Homo sapiens OX=9606 GN=KRT6B PE=1 SV=5	K2C6B_HUMAN	KRT6B	60 kDa	TRUE	0.34	0	[]	unknown	0	0	0	53.619	0	0	0	0	0	0	0	0
308	TRUE	Empty	Omega-amidase NIT2 OS=Homo sapiens OX=9606 GN=NIT2 PE=1 SV=1	NIT2_HUMAN	NIT2	31 kDa		0.34	0	[]	unknown	0	0	0	0	0	2.3895	0	0	0	0	0	0
352	TRUE	Empty	5'-nucleotidase OS=Homo sapiens OX=9606 GN=NT5E PE=1 SV=1	5NTD_HUMAN	NT5E	63 kDa		0.34	INF	[]	unknown	0	0	0	0	0	0	0	0	6.3654	0	0	0
309	TRUE	Empty	Eukaryotic translation initiation factor 1A, X-chromosomal OS=Homo sapiens OX=9606 GN=EIF1AX PE=1 SV=2	IF1AX_HUMAN	EIF1AX	16 kDa		0.34	0	[]	unknown	0	0	0	2.6828	0	0	0	0	0	0	0	0
353	TRUE	Empty	Palmitoyltransferase ZDHHC3 OS=Homo sapiens OX=9606 GN=ZDHHC3 PE=1 SV=2	ZDHC3_HUMAN	ZDHHC3	34 kDa		0.34	0	[]	unknown	0	0	3.9428	0	0	0	0	0	0	0	0	0
354	TRUE	Empty	UTP--glucose-1-phosphate uridylyltransferase OS=Homo sapiens OX=9606 GN=UGP2 PE=1 SV=5	UGPA_HUMAN	UGP2	57 kDa		0.34	0	[]	unknown	0	0	0	0	0	1.0686	0	0	0	0	0	0
355	TRUE	Empty	Glutathione hydrolase 1 proenzyme OS=Homo sapiens OX=9606 GN=GGT1 PE=1 SV=2	GGT1_HUMAN	GGT1	61 kDa		0.34	INF	[]	unknown	0	0	0	0	0	0	2.4972	0	0	0	0	0
310	TRUE	Empty	Serine/threonine-protein phosphatase 2A activator OS=Homo sapiens OX=9606 GN=PTPA PE=1 SV=3	PTPA_HUMAN	PTPA	41 kDa		0.34	INF	[]	unknown	0	0	0	0	0	0	0	0	0	0	1.8224	0
311	TRUE	Empty	Carbonic anhydrase 2 OS=Homo sapiens OX=9606 GN=CA2 PE=1 SV=2	CAH2_HUMAN	CA2	29 kDa		0.34	0	[]	unknown	0	0	0	0	0	5.3143	0	0	0	0	0	0
370	TRUE	Empty	1,2-dihydroxy-3-keto-5-methylthiopentene dioxygenase OS=Homo sapiens OX=9606 GN=ADI1 PE=1 SV=1	MTND_HUMAN	ADI1	21 kDa		0.34	INF	[]	unknown	0	0	0	0	0	0	0	0	0	0	2.3311	0
371	TRUE	Empty	Cartilage intermediate layer protein 2 OS=Homo sapiens OX=9606 GN=CILP2 PE=2 SV=2	CILP2_HUMAN	CILP2	126 kDa		0.34	0	[]	unknown	2.8181	0	0	0	0	0	0	0	0	0	0	0
312	TRUE	Empty	Myosin light polypeptide 6 OS=Homo sapiens OX=9606 GN=MYL6 PE=1 SV=2	MYL6_HUMAN	MYL6	17 kDa		0.34	0	[]	unknown	0	0	0	2.632	0	0	0	0	0	0	0	0
356	TRUE	Empty	Scaffold attachment factor B1 OS=Homo sapiens OX=9606 GN=SAFB PE=1 SV=4	SAFB1_HUMAN	SAFB	103 kDa		0.34	INF	[]	unknown	0	0	0	0	0	0	0	0	0	0	2.1757	0
357	TRUE	Empty	Macrophage-capping protein OS=Homo sapiens OX=9606 GN=CAPG PE=1 SV=2	CAPG_HUMAN	CAPG	38 kDa		0.34	0	[]	unknown	0	0	0	1.7112	0	0	0	0	0	0	0	0
358	TRUE	Empty	Carbonyl reductase [NADPH] 1 OS=Homo sapiens OX=9606 GN=CBR1 PE=1 SV=3	CBR1_HUMAN	CBR1	30 kDa		0.34	0	[]	unknown	0	0	0	3.436	0	0	0	0	0	0	0	0
359	TRUE	Empty	GDP-fucose protein O-fucosyltransferase 1 OS=Homo sapiens OX=9606 GN=POFUT1 PE=1 SV=1	OFUT1_HUMAN	POFUT1	44 kDa		0.34	INF	[]	unknown	0	0	0	0	0	0	0	0	0	0	2.3372	0
360	TRUE	Empty	Amyloid-like protein 1 OS=Homo sapiens OX=9606 GN=APLP1 PE=1 SV=3	APLP1_HUMAN	APLP1	72 kDa		0.34	INF	[]	unknown	0	0	0	0	0	0	0	0	0	0	2.2348	0
361	TRUE	Empty	Adenosine kinase OS=Homo sapiens OX=9606 GN=ADK PE=1 SV=2	ADK_HUMAN	ADK	41 kDa		0.34	INF	[]	unknown	0	0	0	0	0	0	0	0	0	0	2.2004	0
362	TRUE	Empty	Protein CDV3 homolog OS=Homo sapiens OX=9606 GN=CDV3 PE=1 SV=1	CDV3_HUMAN	CDV3	27 kDa		0.34	INF	[]	unknown	0	0	0	0	0	0	0	0	0	0	2.2534	0
313	TRUE	Empty	Leucine-rich repeat flightless-interacting protein 1 OS=Homo sapiens OX=9606 GN=LRRFIP1 PE=1 SV=2	LRRF1_HUMAN	LRRFIP1	89 kDa		0.34	INF	[]	unknown	0	0	0	0	0	0	0	0	0	0	1.7483	0
314	TRUE	Empty	Serpin B12 OS=Homo sapiens OX=9606 GN=SERPINB12 PE=1 SV=1	SPB12_HUMAN	SERPINB12	46 kDa		0.34	0	[]	unknown	5.5856	0	0	0	0	0	0	0	0	0	0	0
363	TRUE	Empty	Guanine nucleotide exchange factor MSS4 OS=Homo sapiens OX=9606 GN=RABIF PE=1 SV=2	MSS4_HUMAN	RABIF	14 kDa		0.34	INF	[]	unknown	0	0	0	0	0	0	0	0	0	0	1.1174	0
364	TRUE	Empty	Glutaredoxin-1 OS=Homo sapiens OX=9606 GN=GLRX PE=1 SV=2	GLRX1_HUMAN	GLRX	12 kDa		0.34	INF	[]	unknown	0	0	0	0	0	0	0	0	0	0	1.1174	0
315	TRUE	Empty	Complement C1r subcomponent OS=Homo sapiens OX=9606 GN=C1R PE=1 SV=2	C1R_HUMAN	C1R	80 kDa		0.34	0	[]	unknown	0	0	0	0	0	1.7372	0	0	0	0	0	0
365	TRUE	Empty	CD82 antigen OS=Homo sapiens OX=9606 GN=CD82 PE=1 SV=1	CD82_HUMAN	CD82	30 kDa		0.34	INF	[]	unknown	0	0	0	0	0	0	3.6581	0	0	0	0	0
380	TRUE	Empty	Calreticulin OS=Homo sapiens OX=9606 GN=CALR PE=1 SV=1	CALR_HUMAN	CALR	48 kDa		0.35	1.2	[]	unknown	183.03	165.8	67.683	207.54	117.37	120.46	81.218	139.97	157.48	169.37	264.51	259.96
381	TRUE	Empty	GTP-binding nuclear protein Ran OS=Homo sapiens OX=9606 GN=RAN PE=1 SV=3	RAN_HUMAN	RAN	24 kDa		0.35	0.4	[]	unknown	0	0	0	13.566	43.851	10.121	0	0	11.506	0	12.786	0
379	TRUE	Empty	Thimet oligopeptidase OS=Homo sapiens OX=9606 GN=THOP1 PE=1 SV=2	THOP1_HUMAN	THOP1	79 kDa		0.35	2	[]	unknown	2.1704	0	0	5.5388	0	2.1893	0	3.2931	2.2527	0	9.1694	5.0225
377	TRUE	Empty	Ganglioside GM2 activator OS=Homo sapiens OX=9606 GN=GM2A PE=1 SV=4	SAP3_HUMAN	GM2A	21 kDa		0.35	2.6	[]	unknown	0	0	0	14.198	0	0	0	10.487	8.4821	0	0	17.94
378	TRUE	Empty	Isocitrate dehydrogenase [NADP] cytoplasmic OS=Homo sapiens OX=9606 GN=IDH1 PE=1 SV=2	IDHC_HUMAN	IDH1	47 kDa		0.35	0.4	[]	unknown	15.688	6.6169	0	9.2394	0	0	0	0	9.8616	0	3.3779	0
383	TRUE	Empty	Protein disulfide-isomerase A4 OS=Homo sapiens OX=9606 GN=PDIA4 PE=1 SV=2	PDIA4_HUMAN	PDIA4	73 kDa		0.36	0.9	[]	unknown	234.18	316.75	279.46	260.1	354.42	273.57	235.4	298.58	196.4	229.19	294.97	313.77
385	TRUE	Empty	Nuclear transport factor 2 OS=Homo sapiens OX=9606 GN=NUTF2 PE=1 SV=1	NTF2_HUMAN	NUTF2	14 kDa		0.36	0.6	[]	unknown	2.8181	11.657	33.163	23.941	0	27.542	17.487	0	6.4641	13.48	10.88	15.585
382	TRUE	Empty	Semaphorin-4B OS=Homo sapiens OX=9606 GN=SEMA4B PE=1 SV=3	SEM4B_HUMAN	SEMA4B	92 kDa	TRUE	0.36	2.9	[]	unknown	0	2.4882	0	1.2079	0	0	0	0	5.5976	0	5.0962	0
384	TRUE	Empty	Intercellular adhesion molecule 5 OS=Homo sapiens OX=9606 GN=ICAM5 PE=1 SV=3	ICAM5_HUMAN	ICAM5	97 kDa		0.36	4	[]	unknown	0	0	0	1.9906	0	0	1.9142	0	0	0	6.1099	0
387	TRUE	Empty	Transaldolase OS=Homo sapiens OX=9606 GN=TALDO1 PE=1 SV=2	TALDO_HUMAN	TALDO1	38 kDa		0.37	1.3	[]	unknown	0	19.621	56.878	72.917	35.824	75.182	48.71	75.373	61.319	51.732	45.993	51.396
386	TRUE	Empty	N(G),N(G)-dimethylarginine dimethylaminohydrolase 2 OS=Homo sapiens OX=9606 GN=DDAH2 PE=1 SV=1	DDAH2_HUMAN	DDAH2	30 kDa	TRUE	0.37	1.4	[]	unknown	0	0	14.45	34.851	50.127	36.345	30.284	32.891	20.37	53.668	33.746	20.789
388	TRUE	Empty	Ferritin heavy chain OS=Homo sapiens OX=9606 GN=FTH1 PE=1 SV=2	FRIH_HUMAN	FTH1	21 kDa		0.37	0.4	[]	unknown	5.5856	4.3366	0	0	0	13.199	2.893	0	2.7703	0	0	4.6507
389	TRUE	Empty	Protein S100-A6 OS=Homo sapiens OX=9606 GN=S100A6 PE=1 SV=1	S10A6_HUMAN	S100A6	10 kDa		0.38	2.8	[]	unknown	0	0	0	7.0879	0	0	5.8521	0	1.8469	0	12.24	0
391	TRUE	Empty	14-3-3 protein zeta/delta OS=Homo sapiens OX=9606 GN=YWHAZ PE=1 SV=1	1433Z_HUMAN	YWHAZ	28 kDa	TRUE	0.39	1.1	[]	unknown	152.93	222.42	214.56	122.4	250.6	167.18	178.41	206.28	256.05	244.34	199.05	175.03
390	TRUE	Empty	Tropomyosin alpha-4 chain OS=Homo sapiens OX=9606 GN=TPM4 PE=1 SV=3	TPM4_HUMAN	TPM4	29 kDa	TRUE	0.39	2.8	[]	unknown	0	0	0	10.537	0	0	0	0	15.862	0	14.075	0
392	TRUE	Empty	Keratin, type II cytoskeletal 1 OS=Homo sapiens OX=9606 GN=KRT1 PE=1 SV=6	K2C1_HUMAN	KRT1	66 kDa	TRUE	0.4	0.8	[]	unknown	2271.2	1387.8	1681.7	1305.4	894.07	1480.4	2211.5	773.58	1022.7	1149.5	969.13	1403.2
393	TRUE	Empty	DNA-(apurinic or apyrimidinic site) lyase OS=Homo sapiens OX=9606 GN=APEX1 PE=1 SV=2	APEX1_HUMAN	APEX1	36 kDa		0.4	1.6	[]	unknown	0	4.4525	0	16.395	0	6.6301	2.9978	10.975	13.573	0	10.873	6.869
394	TRUE	Empty	Adenosine deaminase OS=Homo sapiens OX=9606 GN=ADA PE=1 SV=3	ADA_HUMAN	ADA	41 kDa		0.4	0.3	[]	unknown	0	0	0	1.2356	0	2.1373	0	0	0	0	1.1596	0
396	TRUE	Empty	Heat shock 70 kDa protein 1B OS=Homo sapiens OX=9606 GN=HSPA1B PE=1 SV=1	HS71B_HUMAN	HSPA1B	70 kDa	TRUE	0.41	0.7	[]	unknown	71.69	67.181	0	72.339	38.991	60.978	21.143	22.035	79.45	0	72.224	26.355
398	TRUE	Empty	Serpin B6 OS=Homo sapiens OX=9606 GN=SERPINB6 PE=1 SV=3	SPB6_HUMAN	SERPINB6	43 kDa	TRUE	0.41	2	[]	unknown	0	0	0	7.7787	0	8.3017	5.2408	2.9007	0	0	17.787	6.553
397	TRUE	Empty	Phosphoribosylformylglycinamidine synthase OS=Homo sapiens OX=9606 GN=PFAS PE=1 SV=4	PUR4_HUMAN	PFAS	145 kDa		0.41	2.5	[]	unknown	0	0	0	8.2267	0	0	0	0	10.018	0	9.1787	1.4474
395	TRUE	Empty	Collagen alpha-3(VI) chain OS=Homo sapiens OX=9606 GN=COL6A3 PE=1 SV=5	CO6A3_HUMAN	COL6A3	344 kDa		0.41	3.8	[]	unknown	0	0	0	2.4157	0	1.0947	0	0	11.221	0	2.0658	0
399	TRUE	Empty	Nucleoside diphosphate kinase B OS=Homo sapiens OX=9606 GN=NME2 PE=1 SV=1	NDKB_HUMAN	NME2	17 kDa	TRUE	0.42	0.9	[]	unknown	117.52	166.11	165.15	131.26	182.28	148.2	65.794	157.61	130.03	218.25	95.625	123.22
401	TRUE	Empty	SUMO-conjugating enzyme UBC9 OS=Homo sapiens OX=9606 GN=UBE2I PE=1 SV=1	UBC9_HUMAN	UBE2I	18 kDa		0.42	3	[]	unknown	0	5.8285	0	0	0	0	0	0	4.7192	0	12.915	0
400	TRUE	Empty	Bifunctional purine biosynthesis protein PURH OS=Homo sapiens OX=9606 GN=ATIC PE=1 SV=3	PUR9_HUMAN	ATIC	65 kDa		0.42	0.4	[]	unknown	4.1828	0	0	0	0	2.8715	0	0	2.6277	0	0	0
405	TRUE	Empty	Proteasome subunit beta type-6 OS=Homo sapiens OX=9606 GN=PSMB6 PE=1 SV=4	PSB6_HUMAN	PSMB6	25 kDa		0.43	1.3	[]	unknown	30.325	20.342	0	18.625	44.744	26.714	16.162	24.324	30.141	58.406	17.942	36.628
403	TRUE	Empty	Phosphoserine phosphatase OS=Homo sapiens OX=9606 GN=PSPH PE=1 SV=2	SERB_HUMAN	PSPH	25 kDa		0.43	0.7	[]	unknown	0	15.936	0	17.633	31.502	17.071	15.032	0	7.2381	11.833	11.644	9.9745
402	TRUE	Empty	Tumor necrosis factor receptor superfamily member 1A OS=Homo sapiens OX=9606 GN=TNFRSF1A PE=1 SV=1	TNR1A_HUMAN	TNFRSF1A	50 kDa		0.43	2.2	[]	unknown	0	0	0	8.139	0	0	4.3325	0	5.2557	0	8.335	0
404	TRUE	Empty	Arylsulfatase B OS=Homo sapiens OX=9606 GN=ARSB PE=1 SV=1	ARSB_HUMAN	ARSB	60 kDa		0.43	6	[]	unknown	0	0	0	0	0	1.7372	0	0	0	0	10.421	0
409	TRUE	Empty	Alpha-enolase OS=Homo sapiens OX=9606 GN=ENO1 PE=1 SV=2	ENOA_HUMAN	ENO1	47 kDa	TRUE	0.44	0.9	[]	unknown	354.39	317.12	401.92	338.65	430.84	296.13	246.89	393.27	370	367.3	308.53	306.11
407	TRUE	Empty	Nucleobindin-1 OS=Homo sapiens OX=9606 GN=NUCB1 PE=1 SV=4	NUCB1_HUMAN	NUCB1	54 kDa		0.44	1.3	[]	unknown	0	24.525	21.51	41.354	4.9584	11.312	16.379	30.059	10.28	21.115	37.642	23.604
410	TRUE	Empty	Sulfhydryl oxidase 1 OS=Homo sapiens OX=9606 GN=QSOX1 PE=1 SV=3	QSOX1_HUMAN	QSOX1	83 kDa		0.44	1.9	[]	unknown	0	0	0	1.9906	10.319	4.093	1.829	0	10.99	0	16.066	2.8383
412	TRUE	Empty	Heterogeneous nuclear ribonucleoproteins A2/B1 OS=Homo sapiens OX=9606 GN=HNRNPA2B1 PE=1 SV=2	ROA2_HUMAN	HNRNPA2B1	37 kDa		0.44	1.5	[]	unknown	4.2272	6.3142	0	9.7368	0	4.8409	0	4.4946	12.306	0	12.924	8.9023
411	TRUE	Empty	Ribosyldihydronicotinamide dehydrogenase [quinone] OS=Homo sapiens OX=9606 GN=NQO2 PE=1 SV=5	NQO2_HUMAN	NQO2	26 kDa		0.44	0.4	[]	unknown	0	0	0	7.054	0	10.025	0	0	0	0	6.7416	0
408	TRUE	Empty	60S ribosomal protein L12 OS=Homo sapiens OX=9606 GN=RPL12 PE=1 SV=1	RL12_HUMAN	RPL12	18 kDa		0.44	0.5	[]	unknown	0	0	5.4054	3.577	8.4043	0	0	4.4946	0	0	4.5418	0
406	TRUE	Empty	Caspase-14 OS=Homo sapiens OX=9606 GN=CASP14 PE=1 SV=2	CASPE_HUMAN	CASP14	28 kDa		0.44	5.6	[]	unknown	0	0	0	0	0	1.0271	5.8006	0	0	0	0	0
413	TRUE	Empty	Keratin, type II cytoskeletal 2 epidermal OS=Homo sapiens OX=9606 GN=KRT2 PE=1 SV=2	K22E_HUMAN	KRT2	65 kDa	TRUE	0.45	0.8	[]	unknown	1412.6	730.6	728.37	836.45	452.77	929.31	1304.9	389.74	451.96	388.74	674.38	935.24
414	TRUE	Empty	Phosphoserine aminotransferase OS=Homo sapiens OX=9606 GN=PSAT1 PE=1 SV=2	SERC_HUMAN	PSAT1	40 kDa		0.45	0.8	[]	unknown	0	52.224	140.63	111.85	70.438	88.674	78.562	59.916	75.749	10.583	78.689	52.597
415	TRUE	Empty	N-acetylgalactosamine-6-sulfatase OS=Homo sapiens OX=9606 GN=GALNS PE=1 SV=1	GALNS_HUMAN	GALNS	58 kDa		0.45	0.9	[]	unknown	96.386	69.72	104.3	47.439	40.809	61.609	84.321	27.032	64.306	51.521	61.639	69.248
416	TRUE	Empty	Puromycin-sensitive aminopeptidase OS=Homo sapiens OX=9606 GN=NPEPPS PE=1 SV=2	PSA_HUMAN	NPEPPS	103 kDa		0.46	0.8	[]	unknown	79.985	62.15	139.31	59.274	67.981	25.772	7.5594	97.823	64.816	28.943	67.877	73.128
420	TRUE	Empty	Elongation factor 1-gamma OS=Homo sapiens OX=9606 GN=EEF1G PE=1 SV=3	EF1G_HUMAN	EEF1G	50 kDa		0.46	1.3	[]	unknown	19.81	28.454	0	32.808	6.7234	8.9692	27.954	19.028	25.503	0	28.642	27.608
417	TRUE	Empty	Receptor-type tyrosine-protein phosphatase kappa OS=Homo sapiens OX=9606 GN=PTPRK PE=1 SV=2	PTPRK_HUMAN	PTPRK	162 kDa		0.46	1.3	[]	unknown	19.128	19.95	0	20.022	6.7117	13.009	11.44	9.4338	26.072	10.498	26.016	16.684
419	TRUE	Empty	Macrophage migration inhibitory factor OS=Homo sapiens OX=9606 GN=MIF PE=1 SV=4	MIF_HUMAN	MIF	12 kDa		0.46	0.7	[]	unknown	0	19.914	14.578	34.572	36.482	48.638	16.496	3.1254	16.907	36.946	14.569	26.76
418	TRUE	Empty	Proteasome subunit alpha type-2 OS=Homo sapiens OX=9606 GN=PSMA2 PE=1 SV=2	PSA2_HUMAN	PSMA2	26 kDa		0.46	0.6	[]	unknown	0	23.071	24.435	9.7097	3.3861	5.5045	17.269	6.2508	0	0	14.12	4.6507
422	TRUE	Empty	Keratin, type I cytoskeletal 16 OS=Homo sapiens OX=9606 GN=KRT16 PE=1 SV=4	K1C16_HUMAN	KRT16	51 kDa	TRUE	0.47	0.6	[]	unknown	228.23	0	0	125.22	0	229.95	28.595	0	72.311	0	132.14	116.3
424	TRUE	Empty	Glutathione synthetase OS=Homo sapiens OX=9606 GN=GSS PE=1 SV=1	GSHB_HUMAN	GSS	52 kDa		0.47	0.7	[]	unknown	24.446	3.2989	0	25.878	29.436	15.036	9.1779	0	15.59	12.027	21.947	12.979
421	TRUE	Empty	Lamin-B2 OS=Homo sapiens OX=9606 GN=LMNB2 PE=1 SV=4	LMNB2_HUMAN	LMNB2	70 kDa	TRUE	0.47	0.5	[]	unknown	0	0	0	4.74	11.215	3.186	0	0	0	0	4.5716	5.1259
423	TRUE	Empty	Integrin alpha-2 OS=Homo sapiens OX=9606 GN=ITGA2 PE=1 SV=1	ITA2_HUMAN	ITGA2	129 kDa		0.47	2.4	[]	unknown	0	0	0	1.8893	0	1.7768	0	0	2.2527	0	6.6881	0
425	TRUE	Empty	Clusterin OS=Homo sapiens OX=9606 GN=CLU PE=1 SV=1	CLUS_HUMAN	CLU	52 kDa		0.47	0.4	[]	unknown	0	0	0	5.4037	0	3.186	0	0	0	0	3.56	0
427	TRUE	Empty	Lysosome-associated membrane glycoprotein 1 OS=Homo sapiens OX=9606 GN=LAMP1 PE=1 SV=3	LAMP1_HUMAN	LAMP1	45 kDa		0.48	0.7	[]	unknown	23.072	8.7086	0	17.016	20.154	23.469	18.999	0	17.859	0	14.274	17.839
428	TRUE	Empty	Calumenin OS=Homo sapiens OX=9606 GN=CALU PE=1 SV=2	CALU_HUMAN	CALU	37 kDa		0.48	0.7	[]	unknown	29.716	6.655	0	28.954	6.5972	21.115	0	3.9109	13.392	7.9241	20.577	19.786
426	TRUE	Empty	Cathepsin L2 OS=Homo sapiens OX=9606 GN=CTSV PE=1 SV=2	CATL2_HUMAN	CTSV	37 kDa	TRUE	0.48	1.7	[]	unknown	10.458	5.1256	0	23.802	0	7.0584	10.399	0	15.339	0	41.84	11.077
429	TRUE	Empty	Methionine adenosyltransferase 2 subunit beta OS=Homo sapiens OX=9606 GN=MAT2B PE=1 SV=1	MAT2B_HUMAN	MAT2B	38 kDa		0.48	0.5	[]	unknown	0	0	0	7.1384	10.176	2.3895	0	0	5.4744	0	5.0411	0
430	TRUE	Empty	Farnesyl pyrophosphate synthase OS=Homo sapiens OX=9606 GN=FDPS PE=1 SV=4	FPPS_HUMAN	FDPS	48 kDa		0.49	3.9	[]	unknown	0	0	0	3.656	0	0	0	0	0	0	14.091	0
431	TRUE	Empty	Acidic leucine-rich nuclear phosphoprotein 32 family member A OS=Homo sapiens OX=9606 GN=ANP32A PE=1 SV=1	AN32A_HUMAN	ANP32A	29 kDa	TRUE	0.5	0.8	[]	unknown	13.992	16.941	24	47.349	30.015	50.998	31.939	0	14.675	10.557	50.558	33.882
433	TRUE	Empty	Keratin, type II cytoskeletal 78 OS=Homo sapiens OX=9606 GN=KRT78 PE=1 SV=2	K2C78_HUMAN	KRT78	57 kDa	TRUE	0.51	0.5	[]	unknown	6.6313	0	0	0	0	11.445	0	0	0	0	4.1852	4.8694
432	TRUE	Empty	N-acetylgalactosaminyltransferase 7 OS=Homo sapiens OX=9606 GN=GALNT7 PE=1 SV=1	GALT7_HUMAN	GALNT7	75 kDa		0.51	1.5	[]	unknown	10.171	0	0	24.027	13.102	0	15.212	0	21.247	0	24.16	10.511
436	TRUE	Empty	Prosaposin OS=Homo sapiens OX=9606 GN=PSAP PE=1 SV=2	SAP_HUMAN	PSAP	58 kDa		0.52	1.2	[]	unknown	95.355	187.17	127.42	124.15	274.42	206.68	136.1	257.09	184.28	301.52	106.68	188.73
435	TRUE	Empty	Thymosin beta-10 OS=Homo sapiens OX=9606 GN=TMSB10 PE=1 SV=2	TYB10_HUMAN	TMSB10	5 kDa		0.52	3.2	[]	unknown	0	0	0	5.3655	0	0	0	0	0	0	17.359	0
434	TRUE	Empty	WD repeat-containing protein 87 OS=Homo sapiens OX=9606 GN=WDR87 PE=1 SV=3	WDR87_HUMAN	WDR87	333 kDa		0.52	0.3	[]	unknown	0	0	0	0	0	6.3234	0	0	1.8877	0	0	0
438	TRUE	Empty	Gamma-enolase OS=Homo sapiens OX=9606 GN=ENO2 PE=1 SV=3	ENOG_HUMAN	ENO2	47 kDa	TRUE	0.53	0.6	[]	unknown	88.282	0	0	48.112	17.3	22.497	0	45.702	19.048	0	37.27	12.312
437	TRUE	Empty	Neurolysin, mitochondrial OS=Homo sapiens OX=9606 GN=NLN PE=1 SV=1	NEUL_HUMAN	NLN	81 kDa		0.53	1.6	[]	unknown	2.5097	0	0	6.9255	0	3.4188	0	0	6.5365	0	5.0965	9.0091
439	TRUE	Empty	Beta-1,3-N-acetylglucosaminyltransferase lunatic fringe OS=Homo sapiens OX=9606 GN=LFNG PE=1 SV=2	LFNG_HUMAN	LFNG	42 kDa		0.53	0.3	[]	unknown	0	0	0	3.7958	0	0	0	0	0	0	1.2149	0
442	TRUE	Empty	Keratin, type I cytoskeletal 10 OS=Homo sapiens OX=9606 GN=KRT10 PE=1 SV=6	K1C10_HUMAN	KRT10	59 kDa	TRUE	0.54	0.9	[]	unknown	1627.2	976.66	1136.6	818.58	686.49	1050.2	1520.1	730.05	620.88	675.37	719.67	1263.2
440	TRUE	Empty	Thioredoxin reductase 1, cytoplasmic OS=Homo sapiens OX=9606 GN=TXNRD1 PE=1 SV=3	TRXR1_HUMAN	TXNRD1	71 kDa		0.54	0.9	[]	unknown	76.992	87.064	104.28	73.309	65.825	87.006	83.398	81.204	92.221	72.802	73.265	65.946
443	TRUE	Empty	Granulins OS=Homo sapiens OX=9606 GN=GRN PE=1 SV=2	GRN_HUMAN	GRN	64 kDa		0.54	1.5	[]	unknown	2.6246	4.3986	0	4.3051	0	3.5008	3.3296	0	9.6897	0	9.8132	0
441	TRUE	Empty	NAD(P)H-hydrate epimerase OS=Homo sapiens OX=9606 GN=NAXE PE=1 SV=2	NNRE_HUMAN	NAXE	32 kDa		0.54	1.8	[]	unknown	0	0	0	10.665	0	0	5.8853	0	9.6014	0	1.9584	2.1611
447	TRUE	Empty	Proteasome subunit alpha type-5 OS=Homo sapiens OX=9606 GN=PSMA5 PE=1 SV=3	PSA5_HUMAN	PSMA5	26 kDa		0.55	1.2	[]	unknown	15.332	42.152	22.353	73.224	52.121	68.898	65.435	56.569	51.739	30.002	71.305	41.604
445	TRUE	Empty	Rab GDP dissociation inhibitor beta OS=Homo sapiens OX=9606 GN=GDI2 PE=1 SV=2	GDIB_HUMAN	GDI2	51 kDa	TRUE	0.55	1.2	[]	unknown	41.891	24.911	0	57.315	57.58	24.344	25.962	47.373	53.341	23.045	55.735	40.481
448	TRUE	Empty	Midkine OS=Homo sapiens OX=9606 GN=MDK PE=1 SV=1	MK_HUMAN	MDK	16 kDa		0.55	0.6	[]	unknown	15.449	8.7079	0	2.6828	5.0426	0	0	0	0	0	12.886	6.9123
444	TRUE	Empty	Group XV phospholipase A2 OS=Homo sapiens OX=9606 GN=PLA2G15 PE=1 SV=2	PAG15_HUMAN	PLA2G15	47 kDa		0.55	1.5	[]	unknown	2.6246	3.0754	0	4.3189	0	2.5677	2.7436	0	8.0089	0	8.5755	0
446	TRUE	Empty	Ubiquitin-like protein ISG15 OS=Homo sapiens OX=9606 GN=ISG15 PE=1 SV=5	ISG15_HUMAN	ISG15	18 kDa		0.55	2	[]	unknown	0	0	0	3.5566	0	0	0	0	3.6938	0	3.4189	0
449	TRUE	Empty	Golgi membrane protein 1 OS=Homo sapiens OX=9606 GN=GOLM1 PE=1 SV=1	GOLM1_HUMAN	GOLM1	45 kDa		0.56	0.7	[]	unknown	13.006	9.6915	0	10.09	5.8974	29.6	1.8508	0	18.544	0	18.443	9.5711
450	TRUE	Empty	Filamin-A OS=Homo sapiens OX=9606 GN=FLNA PE=1 SV=4	FLNA_HUMAN	FLNA	281 kDa		0.56	2.8	[]	unknown	0	0	0	1.3744	0	0	3.8573	0	0	0	0	0
451	TRUE	Empty	Bcl-2-associated transcription factor 1 OS=Homo sapiens OX=9606 GN=BCLAF1 PE=1 SV=2	BCLF1_HUMAN	BCLAF1	106 kDa		0.56	2.8	[]	unknown	0	0	0	1.7783	0	0	0	0	0	0	4.9692	0
453	TRUE	Empty	Xaa-Pro dipeptidase OS=Homo sapiens OX=9606 GN=PEPD PE=1 SV=3	PEPD_HUMAN	PEPD	55 kDa		0.57	1.4	[]	unknown	14.906	0	0	13.553	0	13.456	14.802	16.708	11.284	0	14.832	0
454	TRUE	Empty	Di-N-acetylchitobiase OS=Homo sapiens OX=9606 GN=CTBS PE=1 SV=1	DIAC_HUMAN	CTBS	44 kDa		0.57	1.5	[]	unknown	0	0	0	8.6359	3.6735	13.435	4.627	0	8.0089	0	15.516	9.3184
452	TRUE	Empty	Keratin, type II cytoskeletal 1b OS=Homo sapiens OX=9606 GN=KRT77 PE=1 SV=3	K2C1B_HUMAN	KRT77	62 kDa	TRUE	0.57	0.5	[]	unknown	0	0	0	35.033	0	84.58	52.342	0	0	0	0	8.4792
457	TRUE	Empty	Phosphoglycerate mutase 1 OS=Homo sapiens OX=9606 GN=PGAM1 PE=1 SV=2	PGAM1_HUMAN	PGAM1	29 kDa		0.58	0.9	[]	unknown	74.529	34.039	139.61	135.88	239.23	150.26	70.43	121.64	143.67	110.23	119.9	102.78
455	TRUE	Empty	Lactoylglutathione lyase OS=Homo sapiens OX=9606 GN=GLO1 PE=1 SV=4	LGUL_HUMAN	GLO1	21 kDa		0.58	0.9	[]	unknown	16.999	103.2	104.28	76.263	83.765	73.254	54.94	108.03	63.831	40.332	58.73	75.946
456	TRUE	Empty	Thioredoxin OS=Homo sapiens OX=9606 GN=TXN PE=1 SV=3	THIO_HUMAN	TXN	12 kDa		0.58	1.2	[]	unknown	21.118	33.444	16.105	41.677	0	18.458	7.9795	21.997	29.274	39.874	23.655	33.82
460	TRUE	Empty	Aminoacylase-1 OS=Homo sapiens OX=9606 GN=ACY1 PE=1 SV=1	ACY1_HUMAN	ACY1	46 kDa		0.58	0.8	[]	unknown	29.719	11.911	0	18.491	0	16.385	15.098	6.6754	11.55	0	17.187	7.8724
458	TRUE	Empty	Legumain OS=Homo sapiens OX=9606 GN=LGMN PE=1 SV=1	LGMN_HUMAN	LGMN	49 kDa		0.58	0.5	[]	unknown	28.698	5.3492	0	2.4587	0	0	0	0	11.376	0	7.8315	0
459	TRUE	Empty	Fumarylacetoacetase OS=Homo sapiens OX=9606 GN=FAH PE=1 SV=2	FAAA_HUMAN	FAH	46 kDa		0.58	0.5	[]	unknown	2.579	0	0	0	0	9.2414	0	0	0	0	5.7061	0
462	TRUE	Empty	Tubulin-specific chaperone A OS=Homo sapiens OX=9606 GN=TBCA PE=1 SV=3	TBCA_HUMAN	TBCA	13 kDa		0.59	0.9	[]	unknown	34.157	63.916	42.623	57.591	84.472	64.207	29.003	57.736	61.087	76.464	45.539	44.036
463	TRUE	Empty	Myoferlin OS=Homo sapiens OX=9606 GN=MYOF PE=1 SV=1	MYOF_HUMAN	MYOF	235 kDa		0.59	0.7	[]	unknown	0	12.143	0	11.52	0	9.337	1.8771	0	14.121	0	5.7074	0
464	TRUE	Empty	Protein S100-A8 OS=Homo sapiens OX=9606 GN=S100A8 PE=1 SV=1	S10A8_HUMAN	S100A8	11 kDa		0.59	0.6	[]	unknown	0	0	0	6.0909	0	15.598	4.7701	0	0	0	7.3096	0
461	TRUE	Empty	Peptidyl-prolyl cis-trans isomerase-like 1 OS=Homo sapiens OX=9606 GN=PPIL1 PE=1 SV=1	PPIL1_HUMAN	PPIL1	18 kDa		0.59	0.4	[]	unknown	0	0	0	4.3866	0	0	0	0	0	0	1.7483	0
465	TRUE	Empty	Fascin OS=Homo sapiens OX=9606 GN=FSCN1 PE=1 SV=3	FSCN1_HUMAN	FSCN1	55 kDa		0.6	1.3	[]	unknown	54.172	16.309	0	23.41	6.8417	18.094	35.584	7.8219	38.177	14.252	35.982	17.617
468	TRUE	Empty	Dystroglycan OS=Homo sapiens OX=9606 GN=DAG1 PE=1 SV=2	DAG1_HUMAN	DAG1	97 kDa		0.61	0.8	[]	unknown	19.164	32.414	0	75.436	46.698	24.276	6.5871	19.788	25.448	0	63.266	38.24
467	TRUE	Empty	Tropomyosin alpha-1 chain OS=Homo sapiens OX=9606 GN=TPM1 PE=1 SV=2	TPM1_HUMAN	TPM1	33 kDa	TRUE	0.61	0.8	[]	unknown	20.332	14.502	9.8719	45.847	16.489	8.7614	0	22.043	19.505	15.481	11.313	26.078
469	TRUE	Empty	Lamina-associated polypeptide 2, isoform alpha OS=Homo sapiens OX=9606 GN=TMPO PE=1 SV=2	LAP2A_HUMAN	TMPO	75 kDa		0.61	2.3	[]	unknown	0	0	0	7.0761	0	0	0	0	0	0	16.358	0
466	TRUE	Empty	Pyridoxal kinase OS=Homo sapiens OX=9606 GN=PDXK PE=1 SV=1	PDXK_HUMAN	PDXK	35 kDa		0.61	0.6	[]	unknown	0	0	0	6.4048	0	5.5754	5.3339	0	0	0	1.7376	0
472	TRUE	Empty	Peptidyl-prolyl cis-trans isomerase B OS=Homo sapiens OX=9606 GN=PPIB PE=1 SV=2	PPIB_HUMAN	PPIB	24 kDa		0.62	1.1	[]	unknown	143.33	182.93	227.31	150.17	265.58	166.02	175.97	291.26	171.23	269.5	139.85	184.42
470	TRUE	Empty	Beta-galactosidase OS=Homo sapiens OX=9606 GN=GLB1 PE=1 SV=2	BGAL_HUMAN	GLB1	76 kDa		0.62	0.8	[]	unknown	9.2344	8.7603	0	20.81	4.5813	10.904	0	4.9397	6.4509	0	14.79	15.668
471	TRUE	Empty	Cytosol aminopeptidase OS=Homo sapiens OX=9606 GN=LAP3 PE=1 SV=3	AMPL_HUMAN	LAP3	56 kDa		0.62	1.4	[]	unknown	22.688	4.1005	0	9.2431	0	10.246	24.029	0	17.863	0	10.226	10.368
475	TRUE	Empty	60S ribosomal protein L10a OS=Homo sapiens OX=9606 GN=RPL10A PE=1 SV=2	RL10A_HUMAN	RPL10A	25 kDa		0.63	1.2	[]	unknown	17.057	50.218	0	67.15	41.643	12.621	36.215	31.888	33.125	23.146	56.222	42.179
473	TRUE	Empty	Malate dehydrogenase, mitochondrial OS=Homo sapiens OX=9606 GN=MDH2 PE=1 SV=3	MDHM_HUMAN	MDH2	36 kDa		0.63	1.1	[]	unknown	16.935	8.9682	58.488	49.931	69.754	46.267	46.768	54.973	42.402	59.047	30.243	48.655
474	TRUE	Empty	Lactotransferrin OS=Homo sapiens OX=9606 GN=LTF PE=1 SV=6	TRFL_HUMAN	LTF	78 kDa		0.63	0.7	[]	unknown	10.837	16.087	97.183	22.01	23.591	0	0	42.617	15.392	35.458	5.5752	23.383
478	TRUE	Empty	Poly(ADP-ribose) glycohydrolase ARH3 OS=Homo sapiens OX=9606 GN=ADPRHL2 PE=1 SV=1	ARHL2_HUMAN	ADPRHL2	39 kDa		0.63	1.6	[]	unknown	0	0	0	13.206	0	2.3895	1.733	0	7.9824	0	13.603	1.4407
477	TRUE	Empty	Heme-binding protein 2 OS=Homo sapiens OX=9606 GN=HEBP2 PE=1 SV=1	HEBP2_HUMAN	HEBP2	23 kDa		0.63	0.7	[]	unknown	0	0	0	9.5833	4.8339	5.3143	0	0	6.7865	0	4.111	2.9648
476	TRUE	Empty	N(4)-(beta-N-acetylglucosaminyl)-L-asparaginase OS=Homo sapiens OX=9606 GN=AGA PE=1 SV=2	ASPG_HUMAN	AGA	37 kDa		0.63	0.5	[]	unknown	0	0	0	0	0	4.1284	1.8771	0	0	0	0	0
479	TRUE	Empty	Desmoglein-2 OS=Homo sapiens OX=9606 GN=DSG2 PE=1 SV=2	DSG2_HUMAN	DSG2	122 kDa		0.64	0.8	[]	unknown	27.797	10.936	0	25.797	15.97	25.748	17.018	12.615	14.13	0	25.987	19.924
480	TRUE	Empty	Dipeptidyl peptidase 3 OS=Homo sapiens OX=9606 GN=DPP3 PE=1 SV=2	DPP3_HUMAN	DPP3	83 kDa		0.64	1.2	[]	unknown	17.216	2.3576	7.5377	8.0996	0	13.162	7.2456	4.6055	18.414	0	14.274	15.214
481	TRUE	Empty	Glutathione reductase, mitochondrial OS=Homo sapiens OX=9606 GN=GSR PE=1 SV=2	GSHR_HUMAN	GSR	56 kDa		0.64	0.8	[]	unknown	11.375	7.5961	0	5.5526	0	17.905	1.829	0	13.152	0	7.4159	9.6147
482	TRUE	Empty	Vimentin OS=Homo sapiens OX=9606 GN=VIM PE=1 SV=4	VIME_HUMAN	VIM	54 kDa	TRUE	0.66	0.9	[]	unknown	100.78	136.85	146.06	149.94	170.7	121.99	37.653	222.37	110.29	130.64	98.249	153.61
485	TRUE	Empty	Proteasome subunit beta type-2 OS=Homo sapiens OX=9606 GN=PSMB2 PE=1 SV=1	PSB2_HUMAN	PSMB2	23 kDa		0.66	1.1	[]	unknown	7.4475	35.849	25.342	25.718	18.377	12.932	21.296	0	34.921	30.962	23.605	32.872
483	TRUE	Empty	Mammalian ependymin-related protein 1 OS=Homo sapiens OX=9606 GN=EPDR1 PE=1 SV=2	EPDR1_HUMAN	EPDR1	25 kDa		0.66	0.8	[]	unknown	5.9088	40.583	0	23.173	34.079	35.87	25.128	31.326	26.473	0	21.568	12.62
484	TRUE	Empty	Proteasome subunit beta type-9 OS=Homo sapiens OX=9606 GN=PSMB9 PE=1 SV=2	PSB9_HUMAN	PSMB9	23 kDa		0.66	0.8	[]	unknown	26.959	35.838	0	22.168	0	16.001	13.563	0	33.949	0	13.367	18.77
489	TRUE	Empty	Proteasome subunit beta type-1 OS=Homo sapiens OX=9606 GN=PSMB1 PE=1 SV=2	PSB1_HUMAN	PSMB1	26 kDa		0.67	0.9	[]	unknown	89.515	110.61	74.324	60.246	122.69	97.571	75.452	94.349	88.539	106.02	73.321	89.448
490	TRUE	Empty	Phospholipase B-like 1 OS=Homo sapiens OX=9606 GN=PLBD1 PE=1 SV=2	PLBL1_HUMAN	PLBD1	63 kDa		0.67	0.8	[]	unknown	8.8629	23.49	0	10.772	0	16.137	0	0	13.576	4.7254	8.155	19.974
486	TRUE	Empty	S-adenosylmethionine synthase isoform type-2 OS=Homo sapiens OX=9606 GN=MAT2A PE=1 SV=1	METK2_HUMAN	MAT2A	44 kDa		0.67	0.8	[]	unknown	18.297	3.2989	0	8.6209	0	16.129	6.0128	10.171	0	0	13.208	6.4667
488	TRUE	Empty	Ferritin light chain OS=Homo sapiens OX=9606 GN=FTL PE=1 SV=2	FRIL_HUMAN	FTL	20 kDa		0.67	0.5	[]	unknown	0	0	0	0	0	6.5488	0	0	0	0	3.3227	0
487	TRUE	Empty	Peptidyl-prolyl cis-trans isomerase-like 3 OS=Homo sapiens OX=9606 GN=PPIL3 PE=1 SV=1	PPIL3_HUMAN	PPIL3	18 kDa		0.67	0.5	[]	unknown	3.7238	0	0	0	0	0	0	0	1.8877	0	0	0
493	TRUE	Empty	High mobility group protein B1 OS=Homo sapiens OX=9606 GN=HMGB1 PE=1 SV=3	HMGB1_HUMAN	HMGB1	25 kDa	TRUE	0.68	1.2	[]	unknown	0	10.388	0	35.063	24.907	34.947	5.199	38.515	13.728	0	32.259	40.705
491	TRUE	Empty	Semaphorin-3C OS=Homo sapiens OX=9606 GN=SEMA3C PE=2 SV=2	SEM3C_HUMAN	SEMA3C	85 kDa	TRUE	0.68	0.6	[]	unknown	0	2.3576	0	0	0	7.4035	0	0	0	0	4.6059	1.446
497	TRUE	Empty	THO complex subunit 4 OS=Homo sapiens OX=9606 GN=ALYREF PE=1 SV=3	THOC4_HUMAN	ALYREF	27 kDa		0.68	0.6	[]	unknown	0	0	0	15.947	0	0	0	0	3.6938	0	5.1246	0
494	TRUE	Empty	Aspartyl aminopeptidase OS=Homo sapiens OX=9606 GN=DNPEP PE=1 SV=1	DNPEP_HUMAN	DNPEP	52 kDa		0.68	0.8	[]	unknown	6.9229	0	0	10.48	0	3.1435	2.4972	0	3.3695	0	4.5554	5.0207
495	TRUE	Empty	Peroxiredoxin-6 OS=Homo sapiens OX=9606 GN=PRDX6 PE=1 SV=3	PRDX6_HUMAN	PRDX6	25 kDa		0.68	1.5	[]	unknown	0	10.119	0	7.0863	0	0	0	0	8.8466	0	17.198	0
492	TRUE	Empty	D-dopachrome decarboxylase OS=Homo sapiens OX=9606 GN=DDT PE=1 SV=3	DOPD_HUMAN	DDT	13 kDa		0.68	1.3	[]	unknown	0	0	0	8.8205	6.6112	4.1284	1.9286	3.1254	0	0	10.011	11.081
496	TRUE	Empty	Prostaglandin-H2 D-isomerase OS=Homo sapiens OX=9606 GN=PTGDS PE=1 SV=1	PTGDS_HUMAN	PTGDS	21 kDa		0.68	0.5	[]	unknown	0	0	0	0	0	17.57	0	0	0	0	9.1974	0
498	TRUE	Empty	N-sulphoglucosamine sulphohydrolase OS=Homo sapiens OX=9606 GN=SGSH PE=1 SV=1	SPHM_HUMAN	SGSH	57 kDa		0.69	0.8	[]	unknown	37.074	27.921	0	19.342	14.085	33.563	24.769	0	26.138	0	29.149	31.668
500	TRUE	Empty	Acidic leucine-rich nuclear phosphoprotein 32 family member B OS=Homo sapiens OX=9606 GN=ANP32B PE=1 SV=1	AN32B_HUMAN	ANP32B	29 kDa	TRUE	0.71	0.8	[]	unknown	9.3094	34.577	0	35.46	0	30.134	14.443	0	26.37	0	27.36	21.761
501	TRUE	Empty	Keratin, type I cytoskeletal 17 OS=Homo sapiens OX=9606 GN=KRT17 PE=1 SV=2	K1C17_HUMAN	KRT17	48 kDa	TRUE	0.71	0.7	[]	unknown	22.545	0	0	20.535	0	53.371	0	0	0	0	30.262	40.259
499	TRUE	Empty	Malectin OS=Homo sapiens OX=9606 GN=MLEC PE=1 SV=1	MLEC_HUMAN	MLEC	32 kDa		0.71	1.5	[]	unknown	0	0	0	0	0	5.0678	4.8207	0	1.6861	0	1.2149	0
502	TRUE	Empty	Dermcidin OS=Homo sapiens OX=9606 GN=DCD PE=1 SV=2	DCD_HUMAN	DCD	11 kDa		0.72	1.6	[]	unknown	0	0	0	0	0	31.464	41.862	0	0	0	8.9279	0
503	TRUE	Empty	Proteasome subunit beta type-7 OS=Homo sapiens OX=9606 GN=PSMB7 PE=1 SV=1	PSB7_HUMAN	PSMB7	30 kDa		0.73	1.2	[]	unknown	11.875	0	0	14.86	17.496	16.096	28.594	0	14.279	0	22.534	7.412
506	TRUE	Empty	NPC intracellular cholesterol transporter 2 OS=Homo sapiens OX=9606 GN=NPC2 PE=1 SV=1	NPC2_HUMAN	NPC2	17 kDa		0.74	0.9	[]	unknown	21.532	34.525	0	47.014	36.497	40.386	21.215	27.219	30.728	14.072	44.229	26.031
508	TRUE	Empty	Prelamin-A/C OS=Homo sapiens OX=9606 GN=LMNA PE=1 SV=1	LMNA_HUMAN	LMNA	74 kDa		0.74	0.8	[]	unknown	0	4.3366	0	47.501	42.822	19.535	0	22.989	17.858	0	27.714	25.136
507	TRUE	Empty	Beta-1,4-glucuronyltransferase 1 OS=Homo sapiens OX=9606 GN=B4GAT1 PE=1 SV=1	B4GA1_HUMAN	B4GAT1	47 kDa		0.74	0.8	[]	unknown	25.367	9.7763	8.9096	21.565	0	11.273	2.7436	25.207	0	0	21.145	15.688
504	TRUE	Empty	Translin OS=Homo sapiens OX=9606 GN=TSN PE=1 SV=1	TSN_HUMAN	TSN	26 kDa		0.74	1.2	[]	unknown	0	2.9142	8.108	20.466	0	17.262	5.8521	8.1447	12.196	0	20.104	11.958
505	TRUE	Empty	Chromobox protein homolog 1 OS=Homo sapiens OX=9606 GN=CBX1 PE=1 SV=1	CBX1_HUMAN	CBX1	21 kDa		0.74	1.7	[]	unknown	0	4.3714	0	0	0	0	0	0	0	0	7.3151	0
510	TRUE	Empty	Cyclic GMP-AMP synthase OS=Homo sapiens OX=9606 GN=CGAS PE=1 SV=2	CGAS_HUMAN	CGAS	59 kDa		0.75	0.7	[]	unknown	14.183	0	0	12.855	0	33.62	36.746	0	5.0793	0	3.0603	0
509	TRUE	Empty	Protein S100-A9 OS=Homo sapiens OX=9606 GN=S100A9 PE=1 SV=1	S10A9_HUMAN	S100A9	13 kDa		0.75	0.8	[]	unknown	9.3094	0	0	5.6008	0	13.698	4.7701	0	1.8877	0	14.003	1.4824
512	TRUE	Empty	Cystatin-C OS=Homo sapiens OX=9606 GN=CST3 PE=1 SV=1	CYTC_HUMAN	CST3	16 kDa		0.76	1.1	[]	unknown	52.304	61.245	51.129	70.032	102.76	46.628	30.034	101.02	73.523	92.764	59.464	53.237
513	TRUE	Empty	Proteasome subunit beta type-8 OS=Homo sapiens OX=9606 GN=PSMB8 PE=1 SV=3	PSB8_HUMAN	PSMB8	30 kDa		0.76	1.1	[]	unknown	19.626	31.258	18.187	46.121	64.628	34.358	38.643	6.2508	39.563	71.773	38.08	40.561
511	TRUE	Empty	RNA-binding protein 8A OS=Homo sapiens OX=9606 GN=RBM8A PE=1 SV=1	RBM8A_HUMAN	RBM8A	20 kDa		0.76	0.7	[]	unknown	0	0	0	3.577	0	2.7522	0	0	0	0	4.4105	0
516	TRUE	Empty	Cathepsin B OS=Homo sapiens OX=9606 GN=CTSB PE=1 SV=3	CATB_HUMAN	CTSB	38 kDa		0.77	1	[]	unknown	53.328	42.908	48.294	51.139	53.461	46.037	60.138	51.423	63.299	17.827	64.328	51.291
515	TRUE	Empty	14-3-3 protein eta OS=Homo sapiens OX=9606 GN=YWHAH PE=1 SV=4	1433F_HUMAN	YWHAH	28 kDa	TRUE	0.77	1.3	[]	unknown	0	0	0	26.954	0	50.098	10.938	0	35.629	0	53.777	0
514	TRUE	Empty	Mesencephalic astrocyte-derived neurotrophic factor OS=Homo sapiens OX=9606 GN=MANF PE=1 SV=3	MANF_HUMAN	MANF	21 kDa		0.77	1.4	[]	unknown	0	7.2276	0	0	0	0	0	0	4.6905	0	5.5131	0
517	TRUE	Empty	Endoplasmic reticulum chaperone BiP OS=Homo sapiens OX=9606 GN=HSPA5 PE=1 SV=2	BIP_HUMAN	HSPA5	72 kDa	TRUE	0.78	1	[]	unknown	242.73	266.31	318.32	235.23	163.68	259.59	224.5	219.78	272.01	202.99	318.14	296.18
518	TRUE	Empty	Cell adhesion molecule 4 OS=Homo sapiens OX=9606 GN=CADM4 PE=1 SV=1	CADM4_HUMAN	CADM4	43 kDa		0.79	0.8	[]	unknown	12.219	0	0	4.9235	0	8.1083	8.7346	0	9.1022	0	2.8991	0
520	TRUE	Empty	Proteasome subunit beta type-3 OS=Homo sapiens OX=9606 GN=PSMB3 PE=1 SV=2	PSB3_HUMAN	PSMB3	23 kDa		0.8	1.1	[]	unknown	7.4475	33.895	0	31.883	38.064	44.791	31.929	6.2508	25.483	44.565	25.286	36.858
519	TRUE	Empty	Protein fantom OS=Homo sapiens OX=9606 GN=RPGRIP1L PE=1 SV=2	FTM_HUMAN	RPGRIP1L	151 kDa		0.8	0.7	[]	unknown	0	0	0	0	0	1.7856	0	0	0	0	1.2149	0
524	TRUE	Empty	Sialate O-acetylesterase OS=Homo sapiens OX=9606 GN=SIAE PE=1 SV=1	SIAE_HUMAN	SIAE	58 kDa		0.81	1	[]	unknown	65.027	55.679	37.853	59.198	61.438	72.745	68.45	37.202	73.041	32.966	72.821	54.779
521	TRUE	Empty	Activated RNA polymerase II transcriptional coactivator p15 OS=Homo sapiens OX=9606 GN=SUB1 PE=1 SV=3	TCP4_HUMAN	SUB1	14 kDa		0.81	0.9	[]	unknown	3.7238	9.2052	0	15.964	4.9137	7.1329	0	16.867	5.5406	0	12.876	0
525	TRUE	Empty	Tropomyosin alpha-3 chain OS=Homo sapiens OX=9606 GN=TPM3 PE=1 SV=2	TPM3_HUMAN	TPM3	33 kDa	TRUE	0.81	1.2	[]	unknown	0	0	0	31.986	28.204	6.0511	0	0	30.141	0	24.886	23.522
523	TRUE	Empty	Superoxide dismutase [Mn], mitochondrial OS=Homo sapiens OX=9606 GN=SOD2 PE=1 SV=3	SODM_HUMAN	SOD2	25 kDa		0.81	1.2	[]	unknown	5.5856	10.153	0	7.1336	0	0	0	0	0	0	19.564	8.7843
522	TRUE	Empty	Junction plakoglobin OS=Homo sapiens OX=9606 GN=JUP PE=1 SV=3	PLAK_HUMAN	JUP	82 kDa		0.81	0.7	[]	unknown	3.7238	0	0	1.3744	0	0	3.8058	0	0	0	0	0
526	TRUE	Empty	Insulin-like growth factor-binding protein 6 OS=Homo sapiens OX=9606 GN=IGFBP6 PE=1 SV=1	IBP6_HUMAN	IGFBP6	25 kDa		0.82	0.9	[]	unknown	0	0	17.234	33.766	60.202	21.492	4.5573	36.45	15.644	17.458	12.82	30.768
528	TRUE	Empty	Copper transport protein ATOX1 OS=Homo sapiens OX=9606 GN=ATOX1 PE=1 SV=1	ATOX1_HUMAN	ATOX1	7 kDa		0.82	0.7	[]	unknown	0	0	0	6.1767	0	0	0	0	0	0	4.4105	0
527	TRUE	Empty	SH3 domain-binding glutamic acid-rich-like protein 3 OS=Homo sapiens OX=9606 GN=SH3BGRL3 PE=1 SV=1	SH3L3_HUMAN	SH3BGRL3	10 kDa		0.82	0.7	[]	unknown	0	0	0	6.192	0	0	0	0	2.8315	0	1.7483	0
529	TRUE	Empty	Aspartate aminotransferase, mitochondrial OS=Homo sapiens OX=9606 GN=GOT2 PE=1 SV=3	AATM_HUMAN	GOT2	48 kDa		0.83	1	[]	unknown	20.133	31.23	21.032	17.729	16.583	20.622	24.018	0	19.64	23.212	26.919	27.288
530	TRUE	Empty	Semaphorin-4D OS=Homo sapiens OX=9606 GN=SEMA4D PE=1 SV=1	SEM4D_HUMAN	SEMA4D	96 kDa	TRUE	0.83	1.3	[]	unknown	0	0	0	11.477	0	0	0	0	3.2847	0	11.712	0
531	TRUE	Empty	Proteasome subunit beta type-4 OS=Homo sapiens OX=9606 GN=PSMB4 PE=1 SV=4	PSB4_HUMAN	PSMB4	29 kDa		0.84	1.1	[]	unknown	20.059	11.05	0	18.623	0	8.4715	0	0	19.808	0	24.202	21.844
532	TRUE	Empty	Complement component 1 Q subcomponent-binding protein, mitochondrial OS=Homo sapiens OX=9606 GN=C1QBP PE=1 SV=1	C1QBP_HUMAN	C1QBP	31 kDa		0.84	0.8	[]	unknown	0	0	0	4.0528	0	2.6784	0	0	0	0	5.3259	0
533	TRUE	Empty	Galectin-3 OS=Homo sapiens OX=9606 GN=LGALS3 PE=1 SV=5	LEG3_HUMAN	LGALS3	26 kDa		0.84	0.7	[]	unknown	0	2.9142	0	0	0	0	0	0	0	0	2.1757	0
535	TRUE	Empty	Keratin, type I cytoskeletal 14 OS=Homo sapiens OX=9606 GN=KRT14 PE=1 SV=4	K1C14_HUMAN	KRT14	52 kDa	TRUE	0.85	1.1	[]	unknown	252.27	26.074	110.35	228.59	0	303.51	359.49	19.082	163.66	0	186.27	283.77
537	TRUE	Empty	DNA damage-binding protein 1 OS=Homo sapiens OX=9606 GN=DDB1 PE=1 SV=1	DDB1_HUMAN	DDB1	127 kDa		0.85	1.1	[]	unknown	16.518	19.696	11.307	49.176	20.648	22.401	13.089	21.183	29.328	11.88	33.129	39.34
534	TRUE	Empty	Heat shock protein HSP 90-beta OS=Homo sapiens OX=9606 GN=HSP90AB1 PE=1 SV=4	HS90B_HUMAN	HSP90AB1	83 kDa	TRUE	0.85	1.2	[]	unknown	0	0	0	7.1688	0	10.341	0	0	5.6631	0	15.701	0
536	TRUE	Empty	Matrix metalloproteinase-9 OS=Homo sapiens OX=9606 GN=MMP9 PE=1 SV=3	MMP9_HUMAN	MMP9	78 kDa		0.85	1.3	[]	unknown	0	0	0	8.2188	0	0	0	3.0703	7.2874	0	0	0
540	TRUE	Empty	High mobility group protein HMG-I/HMG-Y OS=Homo sapiens OX=9606 GN=HMGA1 PE=1 SV=3	HMGA1_HUMAN	HMGA1	12 kDa		0.86	0.9	[]	unknown	15.5	50.825	0	48.863	31.12	33.457	20.648	74.292	31.39	0	38.638	0
538	TRUE	Empty	Autism susceptibility gene 2 protein OS=Homo sapiens OX=9606 GN=AUTS2 PE=1 SV=1	AUTS2_HUMAN	AUTS2	139 kDa		0.86	0.8	[]	unknown	0	0	3.7918	0	0	0	0	2.9007	0	0	0	0
541	TRUE	Empty	Epithelial discoidin domain-containing receptor 1 OS=Homo sapiens OX=9606 GN=DDR1 PE=1 SV=1	DDR1_HUMAN	DDR1	101 kDa		0.86	0.9	[]	unknown	28.902	0	0	14.781	0	22.524	31.936	0	12.051	0	10.38	4.2977
539	TRUE	Empty	Neurosecretory protein VGF OS=Homo sapiens OX=9606 GN=VGF PE=1 SV=2	VGF_HUMAN	VGF	67 kDa		0.86	1.3	[]	unknown	0	4.3714	0	0	0	0	0	0	0	0	5.639	0
542	TRUE	Empty	Keratin, type II cytoskeletal 6A OS=Homo sapiens OX=9606 GN=KRT6A PE=1 SV=3	K2C6A_HUMAN	KRT6A	60 kDa	TRUE	0.87	0.9	[]	unknown	464.01	0	136.99	249.79	0	318.64	365.15	0	179.92	0	173.7	350.19
546	TRUE	Empty	Triosephosphate isomerase OS=Homo sapiens OX=9606 GN=TPI1 PE=1 SV=3	TPIS_HUMAN	TPI1	31 kDa		0.88	1	[]	unknown	468.67	319.9	495.78	313.03	345.78	376.91	440.21	434.39	362.22	455.73	306.61	281.77
544	TRUE	Empty	Cathepsin Z OS=Homo sapiens OX=9606 GN=CTSZ PE=1 SV=1	CATZ_HUMAN	CTSZ	34 kDa		0.88	1	[]	unknown	29.03	194.1	169.21	111.75	132.32	158.63	121.83	91.143	135.88	201.01	123.19	94.618
543	TRUE	Empty	Basal cell adhesion molecule OS=Homo sapiens OX=9606 GN=BCAM PE=1 SV=2	BCAM_HUMAN	BCAM	67 kDa		0.88	0.9	[]	unknown	2.8939	0	0	6.9592	0	3.9265	0	0	1.9708	0	7.3383	2.892
545	TRUE	Empty	Arylsulfatase A OS=Homo sapiens OX=9606 GN=ARSA PE=1 SV=3	ARSA_HUMAN	ARSA	54 kDa		0.88	0.9	[]	unknown	4.3978	0	0	0	0	6.9337	0	0	2.2723	0	7.4843	0
547	TRUE	Empty	Rab GDP dissociation inhibitor alpha OS=Homo sapiens OX=9606 GN=GDI1 PE=1 SV=2	GDIA_HUMAN	GDI1	51 kDa	TRUE	0.89	0.9	[]	unknown	38.422	0	0	34.505	0	16.231	28.552	0	27.647	0	17.199	8.2659
548	TRUE	Empty	Protein disulfide-isomerase A3 OS=Homo sapiens OX=9606 GN=PDIA3 PE=1 SV=4	PDIA3_HUMAN	PDIA3	57 kDa		0.9	1	[]	unknown	224.26	254.82	267.08	196.18	219.7	208.15	190.43	264.51	246.12	241.32	226.3	187.81
549	TRUE	Empty	Plasma alpha-L-fucosidase OS=Homo sapiens OX=9606 GN=FUCA2 PE=1 SV=2	FUCO2_HUMAN	FUCA2	54 kDa		0.9	1	[]	unknown	55.076	57.018	7.6704	27.11	31.79	31.593	49.799	3.9109	44.256	32.686	29.22	42.343
550	TRUE	Empty	Leukotriene A-4 hydrolase OS=Homo sapiens OX=9606 GN=LTA4H PE=1 SV=2	LKHA4_HUMAN	LTA4H	69 kDa		0.9	1.1	[]	unknown	35.175	7.474	7.5836	11.709	9.4949	16.079	0	0	35.652	0	32.616	25.503
551	TRUE	Empty	Vinculin OS=Homo sapiens OX=9606 GN=VCL PE=1 SV=4	VINC_HUMAN	VCL	124 kDa		0.9	0.9	[]	unknown	0	6.0898	0	0	4.5813	10.357	0	0	3.7377	0	15.03	0
553	TRUE	Empty	Peptidyl-prolyl cis-trans isomerase FKBP1A OS=Homo sapiens OX=9606 GN=FKBP1A PE=1 SV=2	FKB1A_HUMAN	FKBP1A	12 kDa		0.91	0.9	[]	unknown	8.4543	10.119	0	18.554	0	9.9861	0	0	21.655	0	21.745	0
552	TRUE	Empty	Kunitz-type protease inhibitor 2 OS=Homo sapiens OX=9606 GN=SPINT2 PE=1 SV=2	SPIT2_HUMAN	SPINT2	28 kDa		0.91	0.9	[]	unknown	3.3157	0	0	5.2639	0	12.932	0	0	9.3364	0	10.112	0
555	TRUE	Empty	Phosphatidylethanolamine-binding protein 1 OS=Homo sapiens OX=9606 GN=PEBP1 PE=1 SV=3	PEBP1_HUMAN	PEBP1	21 kDa		0.92	1	[]	unknown	106.12	90.82	61.653	77.093	94.46	99.724	77.16	74.053	82.005	120.79	74.794	94.976
557	TRUE	Empty	Biotinidase OS=Homo sapiens OX=9606 GN=BTD PE=1 SV=2	BTD_HUMAN	BTD	61 kDa		0.92	1	[]	unknown	48.705	72.154	89.362	39.026	52.332	31.497	58.318	89.589	45.157	54.074	37.718	54.963
556	TRUE	Empty	45 kDa calcium-binding protein OS=Homo sapiens OX=9606 GN=SDF4 PE=1 SV=1	CAB45_HUMAN	SDF4	42 kDa		0.92	1	[]	unknown	36.618	46.281	24.324	43.05	33.23	0	20.31	17.742	36.682	61.684	20.243	32.724
558	TRUE	Empty	Acylamino-acid-releasing enzyme OS=Homo sapiens OX=9606 GN=APEH PE=1 SV=4	ACPH_HUMAN	APEH	81 kDa		0.92	1.1	[]	unknown	8.5237	7.0727	0	13.918	2.2906	12.66	11.175	0	5.5976	0	20.374	9.6004
554	TRUE	Empty	Hypoxanthine-guanine phosphoribosyltransferase OS=Homo sapiens OX=9606 GN=HPRT1 PE=1 SV=2	HPRT_HUMAN	HPRT1	25 kDa		0.92	0.9	[]	unknown	0	2.891	6.2478	10.7	2.5765	5.7063	0	0	11.183	0	10.593	4.6507
560	TRUE	Empty	Coactosin-like protein OS=Homo sapiens OX=9606 GN=COTL1 PE=1 SV=3	COTL1_HUMAN	COTL1	16 kDa		0.93	1	[]	unknown	72.025	113.32	125.9	93.211	193.87	153.65	103.53	183.02	113.91	172.28	65.011	99.912
561	TRUE	Empty	Thioredoxin domain-containing protein 17 OS=Homo sapiens OX=9606 GN=TXNDC17 PE=1 SV=1	TXD17_HUMAN	TXNDC17	14 kDa		0.93	1	[]	unknown	8.2892	18.578	0	35.472	28.134	28.918	17.461	0	16.028	56.292	19.161	15.685
559	TRUE	Empty	Complement C3 OS=Homo sapiens OX=9606 GN=C3 PE=1 SV=2	CO3_HUMAN	C3	187 kDa		0.93	1.1	[]	unknown	0	0	0	5.5646	0	0	0	0	5.2564	0	1.0329	0
563	TRUE	Empty	Calsyntenin-1 OS=Homo sapiens OX=9606 GN=CLSTN1 PE=1 SV=1	CSTN1_HUMAN	CLSTN1	110 kDa		0.94	1	[]	unknown	466.64	616.16	1203.7	455.73	697.51	454.74	697.44	907.19	409.24	847.6	495.14	470.52
566	TRUE	Empty	Protein/nucleic acid deglycase DJ-1 OS=Homo sapiens OX=9606 GN=PARK7 PE=1 SV=2	PARK7_HUMAN	PARK7	20 kDa		0.94	1	[]	unknown	110.1	119.51	166.1	80.645	149.37	82.793	68.183	143.54	111.22	188.82	91.516	114.86
565	TRUE	Empty	Protein SET OS=Homo sapiens OX=9606 GN=SET PE=1 SV=3	SET_HUMAN	SET	33 kDa		0.94	1	[]	unknown	55.949	61.435	13.358	73.775	52.726	87.357	61.443	19.611	64.719	51.134	67.94	85.878
562	TRUE	Empty	Metalloproteinase inhibitor 1 OS=Homo sapiens OX=9606 GN=TIMP1 PE=1 SV=1	TIMP1_HUMAN	TIMP1	23 kDa		0.94	1	[]	unknown	7.9166	70.143	0	50.583	124.84	51.519	22.481	62.997	53.238	54.035	52.873	50.232
564	TRUE	Empty	Epididymis-specific alpha-mannosidase OS=Homo sapiens OX=9606 GN=MAN2B2 PE=1 SV=4	MA2B2_HUMAN	MAN2B2	114 kDa		0.94	1	[]	unknown	0	12.365	29.105	26.45	17.779	59.357	16.143	4.9397	27.297	5.2491	50.473	35.948
567	TRUE	Empty	Peptidyl-prolyl cis-trans isomerase C OS=Homo sapiens OX=9606 GN=PPIC PE=1 SV=1	PPIC_HUMAN	PPIC	23 kDa		0.95	1.1	[]	unknown	3.3157	4.3366	0	12.409	0	0	0	0	0	18.651	0	2.7904
570	TRUE	Empty	Keratin, type I cytoskeletal 9 OS=Homo sapiens OX=9606 GN=KRT9 PE=1 SV=3	K1C9_HUMAN	KRT9	62 kDa	TRUE	0.97	1	[]	unknown	739.43	384.12	602.6	527.91	199.3	569.39	693.16	344.64	462.08	479.58	439.16	585.51
571	TRUE	Empty	Insulin-like growth factor-binding protein 7 OS=Homo sapiens OX=9606 GN=IGFBP7 PE=1 SV=1	IBP7_HUMAN	IGFBP7	29 kDa		0.97	1	[]	unknown	803.3	709.51	362.06	347.36	461.11	438.14	525.25	536.52	528.34	667.47	479.45	367.04
569	TRUE	Empty	Desmoglein-1 OS=Homo sapiens OX=9606 GN=DSG1 PE=1 SV=2	DSG1_HUMAN	DSG1	114 kDa		0.97	1	[]	unknown	1.447	0	0	9.0954	0	7.9091	12.716	0	0	0	4.3957	1.9009
568	TRUE	Empty	Hydroxyacylglutathione hydrolase, mitochondrial OS=Homo sapiens OX=9606 GN=HAGH PE=1 SV=2	GLO2_HUMAN	HAGH	34 kDa		0.97	1	[]	unknown	0	0	0	2.2816	0	2.6784	0	0	0	0	4.7467	0
574	TRUE	Empty	Deoxyribonuclease-2-alpha OS=Homo sapiens OX=9606 GN=DNASE2 PE=1 SV=2	DNS2A_HUMAN	DNASE2	40 kDa		0.98	1	[]	unknown	108.44	88.416	91.422	68.645	161.87	90.275	98.777	99.897	89.185	136.41	80.647	106.41
573	TRUE	Empty	14-3-3 protein gamma OS=Homo sapiens OX=9606 GN=YWHAG PE=1 SV=2	1433G_HUMAN	YWHAG	28 kDa	TRUE	0.98	1	[]	unknown	217.23	188.3	0	65.418	150.47	80.654	82.241	133.44	97.248	214.95	101.75	78.927
572	TRUE	Empty	Peptidyl-prolyl cis-trans isomerase FKBP2 OS=Homo sapiens OX=9606 GN=FKBP2 PE=1 SV=2	FKBP2_HUMAN	FKBP2	16 kDa		0.98	1	[]	unknown	0	0	0	2.6674	14.887	0	0	0	15.081	0	0	3.0914
577	TRUE	Empty	Keratin, type II cytoskeletal 5 OS=Homo sapiens OX=9606 GN=KRT5 PE=1 SV=3	K2C5_HUMAN	KRT5	62 kDa	TRUE	0.99	1	[]	unknown	444.12	68.307	131.09	280.73	0	370.31	474.37	53.279	215.53	0	228.55	331.22
575	TRUE	Empty	Collagen alpha-1(VI) chain OS=Homo sapiens OX=9606 GN=COL6A1 PE=1 SV=3	CO6A1_HUMAN	COL6A1	109 kDa		0.99	1	[]	unknown	27.873	36.398	16.373	56.887	108.58	89.438	50.557	70.561	76.526	32.141	52.503	54.818
576	TRUE	Empty	Thymosin beta-4 OS=Homo sapiens OX=9606 GN=TMSB4X PE=1 SV=2	TYB4_HUMAN	TMSB4X	5 kDa		0.99	1	[]	unknown	9.8634	41.666	14.578	94.072	107.7	94.069	84.194	72.508	48.993	69.077	50.771	34.768
578	TRUE	Empty	Stathmin OS=Homo sapiens OX=9606 GN=STMN1 PE=1 SV=3	STMN1_HUMAN	STMN1	17 kDa		1	1	[]	unknown	4.9735	24.216	0	0	0	0	0	0	14.08	0	7.8683	7.2132
END OF FILE

## Sheet: Up_M
Identified Proteins	Accession Number	Alternate ID	Molecular Weight	Protein Grouping Ambiguity	T-Test (p-value): *(p < 0.00355)	Fold Change ARCaP-M/ARCaP-E	Quantitative Profile	Taxonomy	E1	E2	E3	E4	E5	E6	M1	M2	M3	M4	M5	M6
Granzyme B OS=Homo sapiens OX=9606 GN=GZMB PE=1 SV=2	GRAB_HUMAN	GZMB	28 kDa		< 0.00010	800	E low, M high	unknown	0	0	0	2.6542	0	0	371.45	329.78	409.09	355.96	329.76	319.32
Basement membrane-specific heparan sulfate proteoglycan core protein OS=Homo sapiens OX=9606 GN=HSPG2 PE=1 SV=4	PGBM_HUMAN	HSPG2	469 kDa		< 0.00010	24	E low, M high	unknown	0	8.7079	0	7.7373	0	0	62.515	53.314	75.884	66.381	55.989	85.347
Low-density lipoprotein receptor-related protein 8 OS=Homo sapiens OX=9606 GN=LRP8 PE=1 SV=4	LRP8_HUMAN	LRP8	106 kDa		0.002	11	E low, M high	unknown	0	0	0	20.258	0	0	25.288	69.606	22.362	43.002	29.912	28.707
Protein S100-A13 OS=Homo sapiens OX=9606 GN=S100A13 PE=1 SV=1	S10AD_HUMAN	S100A13	11 kDa		0.003	10	E low, M high	unknown	0	0	0	7.0659	0	9.337	24.259	43.929	30.161	0	31.998	32.89
Corticosteroid-binding globulin OS=Homo sapiens OX=9606 GN=SERPINA6 PE=1 SV=1	CBG_HUMAN	SERPINA6	45 kDa		0.00012	8.1	E low, M high	unknown	0	0	0	85.529	0	0	136.57	79.381	129.82	124.76	116.57	103.91
Aminopeptidase N OS=Homo sapiens OX=9606 GN=ANPEP PE=1 SV=4	AMPN_HUMAN	ANPEP	110 kDa		< 0.00010	6.8	E low, M high	unknown	19.361	33.371	58.601	446.56	64.148	58.505	822.21	873.47	554.04	979.34	634.91	730.63
Leucyl-cystinyl aminopeptidase OS=Homo sapiens OX=9606 GN=LNPEP PE=1 SV=3	LCAP_HUMAN	LNPEP	117 kDa		0.00037	6.4	E low, M high	unknown	0	0	0	227.73	19.813	5.6981	238.59	345.32	214	330.67	236.21	255.04
Serglycin OS=Homo sapiens OX=9606 GN=SRGN PE=1 SV=3	SRGN_HUMAN	SRGN	18 kDa		0.00053	6.2	E low, M high	unknown	0	9.6915	0	35.996	0	6.8377	33.704	80.602	52.998	63.721	36.956	59.215
Neural cell adhesion molecule L1 OS=Homo sapiens OX=9606 GN=L1CAM PE=1 SV=2	L1CAM_HUMAN	L1CAM	140 kDa		0.0008	5.7	E low, M high	unknown	0	0	0	144.23	0	8.6066	146.02	139.02	174.65	116.17	134.91	156.02
Protein CYR61 OS=Homo sapiens OX=9606 GN=CYR61 PE=1 SV=1	CYR61_HUMAN	CYR61	42 kDa		0.0014	4.3	E low, M high	unknown	15.902	26.899	0	28.362	0	3.9824	26.095	79.733	52.755	68.726	41.454	54.433
Cathepsin L1 OS=Homo sapiens OX=9606 GN=CTSL PE=1 SV=2	CATL1_HUMAN	CTSL	38 kDa	TRUE	< 0.00010	4	E low, M high	unknown	29.692	38.844	38.773	98.731	63.214	57.917	228.15	209.97	253.62	185.72	226.5	211.22
Low-density lipoprotein receptor OS=Homo sapiens OX=9606 GN=LDLR PE=1 SV=1	LDLR_HUMAN	LDLR	95 kDa		0.00042	4	E low, M high	unknown	10.284	3.5364	0	31.079	3.436	9.1407	33.112	27.659	40.754	36.371	42.843	50.073
Protocadherin-1 OS=Homo sapiens OX=9606 GN=PCDH1 PE=1 SV=2	PCDH1_HUMAN	PCDH1	115 kDa		0.00079	4	E low, M high	unknown	21.646	21.93	0	71.357	6.5516	17.258	67.341	60.397	128.71	91.694	99.557	111.03
Transferrin receptor protein 1 OS=Homo sapiens OX=9606 GN=TFRC PE=1 SV=2	TFR1_HUMAN	TFRC	85 kDa		0.002	3.8	E low, M high	unknown	25.117	0	0	118.71	3.436	30.923	100.9	152.86	110.19	97.478	105.56	116.26
Purine nucleoside phosphorylase OS=Homo sapiens OX=9606 GN=PNP PE=1 SV=2	PNPH_HUMAN	PNP	32 kDa		0.0034	3.6	E low, M high	unknown	20.327	4.4525	0	22.486	24.197	24.164	53.927	64.431	66.793	10.82	67.761	80.114
Nephronectin OS=Homo sapiens OX=9606 GN=NPNT PE=2 SV=3	NPNT_HUMAN	NPNT	62 kDa		0.00023	2.7	E low, M high	unknown	41.955	47.668	26.582	54.063	38.121	51.799	104.39	97.493	126.41	173.22	93.004	102.9
CD166 antigen OS=Homo sapiens OX=9606 GN=ALCAM PE=1 SV=2	CD166_HUMAN	ALCAM	65 kDa		0.00011	2.6	E low, M high	unknown	37.187	32.766	11.307	39.884	25.229	30.275	78.418	76.975	61.801	63.041	104.78	71.867
Syndecan-4 OS=Homo sapiens OX=9606 GN=SDC4 PE=1 SV=2	SDC4_HUMAN	SDC4	22 kDa		0.0031	2.6	E low, M high	unknown	25.004	44.997	0	72.844	59.053	40.414	92.238	148	73.254	132.49	72.031	106.63
Interstitial collagenase OS=Homo sapiens OX=9606 GN=MMP1 PE=1 SV=3	MMP1_HUMAN	MMP1	54 kDa		0.00038	2.4	E low, M high	unknown	1426.4	1754.2	1994.3	1393.8	2097.6	1202.5	3139.1	4916.6	3979.8	5447.7	3009.2	3251
Proteasome subunit alpha type-1 OS=Homo sapiens OX=9606 GN=PSMA1 PE=1 SV=1	PSA1_HUMAN	PSMA1	30 kDa		0.00076	2	E low, M high	unknown	24.633	22.037	32.906	53.484	70.619	61.805	98.969	92.972	95.019	102.54	76.406	74.884

## Sheet: Up_E
Identified Proteins	Accession Number	Alternate ID	Molecular Weight	Protein Grouping Ambiguity	T-Test (p-value): *(p < 0.00355)	Fold Change ARCaP-M/ARCaP-E	Quantitative Profile	Taxonomy	E1	E2	E3	E4	E5	E6	M1	M2	M3	M4	M5	M6
Pigment epithelium-derived factor OS=Homo sapiens OX=9606 GN=SERPINF1 PE=1 SV=4	PEDF_HUMAN	SERPINF1	46 kDa		< 0.00010	0	E high, M low	unknown	65.517	37.904	42.921	48.666	38.482	46.785	0	0	0	0	0	0
Neuronal cell adhesion molecule OS=Homo sapiens OX=9606 GN=NRCAM PE=1 SV=3	NRCAM_HUMAN	NRCAM	144 kDa		0.00056	0	E high, M low	unknown	191.95	203.97	335.94	26.735	256.45	233.38	0	0	0	0	0	0
Complement C1s subcomponent OS=Homo sapiens OX=9606 GN=C1S PE=1 SV=1	C1S_HUMAN	C1S	77 kDa		0.0014	0	E high, M low	unknown	37.068	63.322	65.289	0	61.515	40.354	0	0	0	0	0	0
Osteopontin OS=Homo sapiens OX=9606 GN=SPP1 PE=1 SV=1	OSTP_HUMAN	SPP1	35 kDa		0.0029	0.4|2.3	E high, M low	unknown	753.48	1483.9	875.87	547.89	974.61	1029.2	241.87	448.84	338.44	570.95	430.37	432.18
Beta-hexosaminidase subunit alpha OS=Homo sapiens OX=9606 GN=HEXA PE=1 SV=2	HEXA_HUMAN	HEXA	61 kDa		0.00019	0.3|2.9	E high, M low	unknown	133.85	183.1	142.55	82.553	182.6	123.82	45.873	35.602	41.261	58.577	56.047	59.263
Neuropilin-1 OS=Homo sapiens OX=9606 GN=NRP1 PE=1 SV=3	NRP1_HUMAN	NRP1	103 kDa		0.0032	0.3|3.5	E high, M low	unknown	70.279	74.13	127.77	22.63	84.207	80.933	19.575	30.756	24.779	6.9989	25.501	25.491
Plasminogen activator inhibitor 1 OS=Homo sapiens OX=9606 GN=SERPINE1 PE=1 SV=1	PAI1_HUMAN	SERPINE1	45 kDa		< 0.00010	0.2|4.3	E high, M low	unknown	992.17	1294.9	1307.4	1122.5	1264.1	1193.8	277.52	294.06	321.54	194.11	349.14	222.07
Glutathione S-transferase P OS=Homo sapiens OX=9606 GN=GSTP1 PE=1 SV=2	GSTP1_HUMAN	GSTP1	23 kDa		0.00056	0.2|4.2	E high, M low	unknown	36.663	58.4	24.944	49.595	34.915	37.197	0	5.0193	21.655	0	19.063	11.71
Histone H4 OS=Homo sapiens OX=9606 GN=HIST1H4A PE=1 SV=2	H4_HUMAN	HIST1H4A	11 kDa		0.0014	0.2|4.5	E high, M low	unknown	64.986	131.18	143.29	124.38	212.87	70.585	25.122	32.469	19.775	26.033	23.281	39.005
Tripeptidyl-peptidase 1 OS=Homo sapiens OX=9606 GN=TPP1 PE=1 SV=2	TPP1_HUMAN	TPP1	61 kDa		0.0027	0.2|4.7	E high, M low	unknown	96.968	214.64	63.866	72.137	156.12	170.51	23.306	10.865	50.686	10.498	40.788	30.298
Cholinesterase OS=Homo sapiens OX=9606 GN=BCHE PE=1 SV=1	CHLE_HUMAN	BCHE	68 kDa		0.0031	0.2|4.2	E high, M low	unknown	259.03	305.28	458.53	74.182	261.3	215.62	84.051	83.672	49.807	53.461	42.286	64.261
Retinal dehydrogenase 1 OS=Homo sapiens OX=9606 GN=ALDH1A1 PE=1 SV=2	AL1A1_HUMAN	ALDH1A1	55 kDa	TRUE	< 0.00010	0.1|8.3	E high, M low	unknown	375.48	493.98	548.38	331.82	624.57	265.36	15.284	88.617	51.226	57.462	47.534	57.064
Apolipoprotein E OS=Homo sapiens OX=9606 GN=APOE PE=1 SV=1	APOE_HUMAN	APOE	36 kDa		0.00083	0.1|7.8	E high, M low	unknown	58.189	191.24	186.27	189.59	307.33	303.18	32.195	16.872	31.189	4.1812	49.296	24.891
Protein S100-A4 OS=Homo sapiens OX=9606 GN=S100A4 PE=1 SV=1	S10A4_HUMAN	S100A4	12 kDa		0.0013	0.1|7.0	E high, M low	unknown	19.173	22.828	43.974	47.032	16.528	35.95	0	5.9928	0	0	16.863	3.7206
Alpha-N-acetylglucosaminidase OS=Homo sapiens OX=9606 GN=NAGLU PE=1 SV=2	ANAG_HUMAN	NAGLU	82 kDa		0.0011	0.09|11.6	E high, M low	unknown	58.366	78.98	66.945	7.4281	42.032	64.82	0	0	6.2714	0	15.317	5.9311
Agrin OS=Homo sapiens OX=9606 GN=AGRN PE=1 SV=5	AGRIN_HUMAN	AGRN	217 kDa		0.00012	0.02|50.0	E high, M low	unknown	44.837	80.262	19.984	49.698	64.615	49.697	0	0	0	0	6.1774	0
	5
